# Supplementary material for: Bis(η3-2-tert-butyl-1-trimethyl­silyl-3-phenyl-1-aza­all­yl)nickel(II)
Source: Acta Crystallogr Sect E Struct Rep Online. 2011 Mar 19;67(Pt 4):m469. doi: 10.1107/S1600536811009469 (PMC3099823; doi:10.1107/S1600536811009469)
Supplement: Supplementary file 1 [file e-67-0m469-sup1.cif]

##############################################################################
###                                                                        ###
###        Electronic paper (Acta Crystallographica Section E)             ###
###                                                                        ###
##############################################################################
#                                                                            #
# This CIF contains the data in a paper accepted for publication in Acta     #
# Crystallographica Section E. It conforms to the requirements of Notes      #
# for Authors for Section E, and has been peer reviewed under the auspices   #
# of the IUCr Commission on Journals.                                        #
#                                                                            #
# Full details of the Crystallographic Information File format               #
# are given in the paper "The Crystallographic Information File (CIF):       #
# a New Standard Archive File for Crystallography" by S. R. Hall, F. H.      #
# Allen and I. D. Brown [Acta Cryst. (1991), A47, 655-685].                  #
#                                                                            #
# The current version of the core CIF dictionary is obtainable from          #
# ftp://ftp.iucr.org/pub/cif_core.dic. The current version number is 2.4.    #
#                                                                            #
# Software is freely available for graphical display of the structure(s) in  #
# this CIF.  For information consult the CIF home page http://www.iucr.org/  #
# cif/home.html                                                              #
#                                                                            #
# This file may be used for bona fide research purposes within the           #
# scientific community so long as proper attribution is given to the journal # 
# article from which it was obtained.                                        #
#                                                                            #
##############################################################################
                                             
data_global
_audit_creation_method     SHELXL-97
_journal_date_recd_electronic     2011-02-28
_journal_date_accepted     2011-03-12
_journal_name_full     'Acta Crystallographica, Section E'
_journal_year     2011
_journal_volume     67
_journal_issue      4
_journal_page_first     m469
_journal_page_last     m469
_journal_paper_category     QM
_journal_coeditor_code     JJ2080
_publ_contact_author_name     'Dr. Jun-Sheng Hao'
_publ_contact_author_address
; Institute of Modern Chemistry
  Shanxi University Shanxi P. R. China
;
_publ_contact_author_email     etongtong@sohu.com
_publ_contact_author_fax     '86 351 7016048'
_publ_contact_author_phone     '86 351 7017948'
_publ_section_title
;
Bis(\h^3^-2-<i>tert</i>-butyl-1-trimethylsilyl-3-phenyl-1-azaallyl)nickel(II)
;
loop_
    _publ_author_name
    _publ_author_footnote
    _publ_author_address
    'Hao, Junsheng' .
;
School of Chemistry and Chemical Engineering, Shanxi University
Taiyuan 030006, People's Republic of China
;
    'Liu, Haimei' .
;
School of Chemistry and Chemical Engineering, Shanxi University
Taiyuan 030006, People's Republic of China
;
    'Yuan, Hai-Yan' .
;
Institute of Applied Chemistry, Shanxi University, Taiyuan 030006,
People's Republic of China
;
data_I
_audit_creation_method     SHELXL-97
_chemical_name_systematic
;
Bis(\h^3^-2-<i>tert</i>-butyl-1-trimethylsilyl-3-phenyl-1-azaallyl)nickel(II)
;
_chemical_name_common     ?
_chemical_formula_moiety     'C30 H48 N2 Ni Si2'
_chemical_formula_sum     'C30 H48 N2 Ni Si2'
_chemical_formula_iupac     '[Ni (C15 H24 N Si)2]'
_chemical_formula_weight     551.59
_chemical_melting_point     ?
_symmetry_cell_setting     monoclinic
_symmetry_space_group_name_H-M     'P 21/n'
_symmetry_space_group_name_Hall     '-P 2yn'
loop_
    _symmetry_equiv_pos_as_xyz
    'x, y, z'
    '-x+1/2, y+1/2, -z+1/2'
    '-x, -y, -z'
    'x-1/2, -y-1/2, z-1/2'
_cell_length_a     10.309(6)
_cell_length_b     9.289(6)
_cell_length_c     16.521(9)
_cell_angle_alpha     90.00
_cell_angle_beta     94.84(2)
_cell_angle_gamma     90.00
_cell_volume     1576.4(16)
_cell_formula_units_Z     2
_cell_measurement_reflns_used     1405
_cell_measurement_theta_min     2.43
_cell_measurement_theta_max     26.72
_cell_measurement_temperature     213(2)
_exptl_crystal_description     block
_exptl_crystal_colour     yellow
_exptl_crystal_size_max     0.30
_exptl_crystal_size_mid     0.30
_exptl_crystal_size_min     0.20
_exptl_crystal_density_diffrn     1.162
_exptl_crystal_density_meas     ?
_exptl_crystal_density_method     'not measured'
_exptl_crystal_F_000     596
_exptl_absorpt_coefficient_mu     0.711
_exptl_absorpt_correction_type     multi-scan
_exptl_absorpt_process_details     '(SADABS; Bruker, 2009)'
_exptl_absorpt_correction_T_min     0.8150
_exptl_absorpt_correction_T_max     0.8709
_exptl_special_details
;
;
_diffrn_ambient_temperature     213(2)
_diffrn_radiation_type     MoK\a
_diffrn_radiation_wavelength     0.71073
_diffrn_radiation_source     'fine-focus sealed tube'
_diffrn_radiation_monochromator     graphite
_diffrn_measurement_device_type     'Siemens SMART CCD area-detector'
_diffrn_measurement_method     '\f and \w'
_diffrn_detector_area_resol_mean     ?
_diffrn_reflns_number     7488
_diffrn_reflns_av_R_equivalents     0.0614
_diffrn_reflns_av_sigmaI/netI     0.0790
_diffrn_reflns_theta_min     2.25
_diffrn_reflns_theta_max     25.01
_diffrn_reflns_theta_full     25.01
_diffrn_measured_fraction_theta_max     0.997
_diffrn_measured_fraction_theta_full     0.997
_diffrn_reflns_limit_h_min     -12
_diffrn_reflns_limit_h_max     9
_diffrn_reflns_limit_k_min     -9
_diffrn_reflns_limit_k_max     11
_diffrn_reflns_limit_l_min     -19
_diffrn_reflns_limit_l_max     19
_diffrn_standards_number     ?
_diffrn_standards_interval_count     ?
_diffrn_standards_interval_time     ?
_diffrn_standards_decay_%     ?
_refine_special_details
;
Refinement of <i>F</i>^2^ against ALL reflections. The weighted <i>R</i>-factor
<i>wR</i> and goodness of fit <i>S</i> are based on <i>F</i>^2^, conventional
<i>R</i>-factors <i>R</i> are based on <i>F</i>, with <i>F</i> set to zero for
negative <i>F</i>^2^. The threshold expression of <i>F</i>^2^ >
\s(<i>F</i>^2^) is used only for calculating <i>R</i>-factors(gt) <i>etc</i>.
and is not relevant to the choice of reflections for refinement.
<i>R</i>-factors based on <i>F</i>^2^ are statistically about twice as large
as those based on <i>F</i>, and <i>R</i>- factors based on ALL data will be
even larger.
;
_reflns_number_total     2776
_reflns_number_gt     2446
_reflns_threshold_expression     I>2\s(I)
_refine_ls_structure_factor_coef     Fsqd
_refine_ls_matrix_type     full
_refine_ls_R_factor_all     0.1083
_refine_ls_R_factor_gt     0.0956
_refine_ls_wR_factor_gt     0.1811
_refine_ls_wR_factor_ref     0.1861
_refine_ls_goodness_of_fit_ref     1.357
_refine_ls_restrained_S_all     1.357
_refine_ls_number_reflns     2776
_refine_ls_number_parameters     166
_refine_ls_number_restraints     0
_refine_ls_hydrogen_treatment     constr
_refine_ls_weighting_scheme     calc
_refine_ls_weighting_details
         'calc w=1/[\s^2^(Fo^2^)+(0.0426P)^2^+3.0952P] where P=(Fo^2^+2Fc^2^)/3'
_atom_sites_solution_hydrogens     geom
_atom_sites_solution_primary     direct
_atom_sites_solution_secondary     difmap
_refine_ls_shift/su_max     0.000
_refine_ls_shift/su_mean     0.000
_refine_diff_density_max     0.632
_refine_diff_density_min     -1.220
_refine_ls_extinction_method     none
_refine_ls_extinction_coef     ?
loop_
    _atom_type_symbol
    _atom_type_description
    _atom_type_scat_dispersion_real
    _atom_type_scat_dispersion_imag
    _atom_type_scat_source
    'C' 'C' 0.0033 0.0016
                         'International Tables Vol C Tables 4.2.6.8 and 6.1.1.4'
    'H' 'H' 0.0000 0.0000
                         'International Tables Vol C Tables 4.2.6.8 and 6.1.1.4'
    'N' 'N' 0.0061 0.0033
                         'International Tables Vol C Tables 4.2.6.8 and 6.1.1.4'
    'Si' 'Si' 0.0817 0.0704
                         'International Tables Vol C Tables 4.2.6.8 and 6.1.1.4'
    'Ni' 'Ni' 0.3393 1.1124
                         'International Tables Vol C Tables 4.2.6.8 and 6.1.1.4'
_computing_data_collection     '<i>SMART</i> (Bruker, 2009)'
_computing_cell_refinement     '<i>SAINT</i> (Bruker, 2009)'
_computing_data_reduction     '<i>SAINT</i> (Bruker, 2009)'
_computing_structure_solution     '<i>SHELXS97</i> (Sheldrick, 2008)'
_computing_structure_refinement     '<i>SHELXL97</i> (Sheldrick, 2008)'
_computing_molecular_graphics     '<i>SHELXTL</i> (Sheldrick, 2008)'
_computing_publication_material     '<i>SHELXL97</i> (Sheldrick, 2008)'
loop_
    _atom_site_type_symbol
    _atom_site_label
    _atom_site_fract_x
    _atom_site_fract_y
    _atom_site_fract_z
    _atom_site_U_iso_or_equiv
    _atom_site_adp_type
    _atom_site_calc_flag
    _atom_site_refinement_flags
    _atom_site_occupancy
    _atom_site_disorder_assembly
    _atom_site_disorder_group
    Ni Ni 0.5000 0.5000 0.0000 0.0230(3) Uani d S 1 . .
    N N 0.5562(5) 0.5466(5) 0.1104(3) 0.0258(11) Uani d . 1 . .
    Si Si 0.60753(18) 0.6959(2) 0.16563(10) 0.0343(5) Uani d . 1 . .
    C C1 0.6907(6) 0.2919(7) 0.0403(4) 0.0319(15) Uani d . 1 . .
    C C2 0.7162(8) 0.1682(7) -0.0031(4) 0.0461(18) Uani d . 1 . .
    H H2 0.6477 0.1078 -0.0208 0.055 Uiso calc R 1 . .
    C C3 0.8420(9) 0.1330(10) -0.0205(5) 0.067(3) Uani d . 1 . .
    H H3 0.8575 0.0502 -0.0498 0.080 Uiso calc R 1 . .
    C C4 0.9421(9) 0.2215(11) 0.0060(6) 0.071(3) Uani d . 1 . .
    H H4 1.0265 0.1984 -0.0052 0.086 Uiso calc R 1 . .
    C C5 0.9199(7) 0.3447(9) 0.0491(5) 0.057(2) Uani d . 1 . .
    H H5 0.9887 0.4047 0.0670 0.068 Uiso calc R 1 . .
    C C6 0.7934(7) 0.3781(7) 0.0655(4) 0.0404(17) Uani d . 1 . .
    H H6 0.7783 0.4615 0.0944 0.048 Uiso calc R 1 . .
    C C7 0.5535(6) 0.3120(6) 0.0600(3) 0.0288(14) Uani d . 1 . .
    H H7 0.4961 0.2299 0.0465 0.035 Uiso calc R 1 . .
    C C8 0.5045(6) 0.4128(6) 0.1139(3) 0.0264(13) Uani d . 1 . .
    C C9 0.3895(6) 0.3787(7) 0.1648(4) 0.0354(15) Uani d . 1 . .
    C C10 0.3392(9) 0.2272(9) 0.1507(6) 0.079(3) Uani d . 1 . .
    H H10A 0.2748 0.2066 0.1878 0.119 Uiso calc R 1 . .
    H H10B 0.4100 0.1603 0.1594 0.119 Uiso calc R 1 . .
    H H10C 0.3009 0.2184 0.0959 0.119 Uiso calc R 1 . .
    C C11 0.4382(8) 0.3936(10) 0.2540(4) 0.064(2) Uani d . 1 . .
    H H11A 0.3679 0.3754 0.2872 0.096 Uiso calc R 1 . .
    H H11B 0.4706 0.4894 0.2641 0.096 Uiso calc R 1 . .
    H H11C 0.5069 0.3255 0.2671 0.096 Uiso calc R 1 . .
    C C12 0.2786(7) 0.4838(9) 0.1442(5) 0.063(2) Uani d . 1 . .
    H H12A 0.2472 0.4728 0.0881 0.095 Uiso calc R 1 . .
    H H12B 0.3093 0.5805 0.1534 0.095 Uiso calc R 1 . .
    H H12C 0.2092 0.4646 0.1779 0.095 Uiso calc R 1 . .
    C C13 0.7233(8) 0.6372(9) 0.2517(4) 0.059(2) Uani d . 1 . .
    H H13A 0.6765 0.5887 0.2914 0.088 Uiso calc R 1 . .
    H H13B 0.7669 0.7198 0.2760 0.088 Uiso calc R 1 . .
    H H13C 0.7864 0.5728 0.2320 0.088 Uiso calc R 1 . .
    C C14 0.4802(8) 0.8102(8) 0.2082(5) 0.063(2) Uani d . 1 . .
    H H14A 0.4187 0.8418 0.1650 0.094 Uiso calc R 1 . .
    H H14B 0.5206 0.8925 0.2350 0.094 Uiso calc R 1 . .
    H H14C 0.4358 0.7551 0.2465 0.094 Uiso calc R 1 . .
    C C15 0.6989(9) 0.8097(9) 0.0976(5) 0.066(3) Uani d . 1 . .
    H H15A 0.7616 0.7517 0.0727 0.099 Uiso calc R 1 . .
    H H15B 0.7430 0.8852 0.1286 0.099 Uiso calc R 1 . .
    H H15C 0.6394 0.8512 0.0562 0.099 Uiso calc R 1 . .
loop_
    _atom_site_aniso_label
    _atom_site_aniso_U_11
    _atom_site_aniso_U_22
    _atom_site_aniso_U_33
    _atom_site_aniso_U_12
    _atom_site_aniso_U_13
    _atom_site_aniso_U_23
    Ni 0.0255(6) 0.0245(6) 0.0189(5) -0.0018(5) 0.0021(4) 0.0027(5)
    N 0.029(3) 0.027(3) 0.022(2) 0.007(2) 0.006(2) 0.003(2)
    Si 0.0386(11) 0.0359(10) 0.0281(9) -0.0032(8) 0.0005(8) -0.0048(8)
    C1 0.035(4) 0.033(4) 0.028(3) 0.007(3) 0.003(3) 0.014(3)
    C2 0.057(5) 0.040(4) 0.042(4) 0.011(4) 0.008(4) 0.007(3)
    C3 0.074(7) 0.058(6) 0.072(6) 0.030(5) 0.025(5) 0.008(5)
    C4 0.048(6) 0.082(7) 0.088(7) 0.032(5) 0.028(5) 0.027(6)
    C5 0.035(5) 0.074(6) 0.061(5) 0.007(4) 0.003(4) 0.019(4)
    C6 0.038(4) 0.046(4) 0.038(4) 0.001(3) 0.006(3) 0.008(3)
    C7 0.041(4) 0.020(3) 0.025(3) -0.003(3) -0.001(3) 0.004(3)
    C8 0.022(3) 0.030(3) 0.027(3) -0.008(3) -0.002(3) 0.013(3)
    C9 0.033(4) 0.043(4) 0.031(3) -0.007(3) 0.010(3) 0.002(3)
    C10 0.090(7) 0.067(6) 0.088(7) -0.036(5) 0.054(6) -0.007(5)
    C11 0.058(5) 0.099(7) 0.037(4) 0.002(5) 0.016(4) 0.013(4)
    C12 0.043(5) 0.079(6) 0.070(5) 0.003(4) 0.022(4) 0.028(5)
    C13 0.061(6) 0.067(5) 0.046(4) -0.006(4) -0.012(4) -0.005(4)
    C14 0.067(6) 0.054(5) 0.066(5) 0.012(4) -0.001(4) -0.022(4)
    C15 0.089(7) 0.062(5) 0.048(5) -0.043(5) 0.007(4) -0.001(4)
_geom_special_details
;
All e.s.d.'s (except the e.s.d. in the dihedral angle between two l.s. planes)
are estimated using the full covariance matrix. The cell e.s.d.'s are taken
into account individually in the estimation of e.s.d.'s in distances, angles
and torsion angles; correlations between e.s.d.'s in cell parameters are only
used when they are defined by crystal symmetry. An approximate (isotropic)
treatment of cell e.s.d.'s is used for estimating e.s.d.'s involving l.s.
planes.
;
loop_
    _geom_bond_atom_site_label_1
    _geom_bond_atom_site_label_2
    _geom_bond_site_symmetry_2
    _geom_bond_distance
    _geom_bond_publ_flag
    Ni N . 1.916(5) ?
    Ni N 3_665 1.916(5) ?
    Ni C8 . 2.045(5) ?
    Ni C8 3_665 2.045(5) ?
    Ni C7 3_665 2.060(6) ?
    Ni C7 . 2.060(6) ?
    N C8 . 1.355(7) ?
    N Si . 1.720(5) ?
    Si C15 . 1.857(7) ?
    Si C13 . 1.860(8) ?
    Si C14 . 1.871(7) ?
    C1 C6 . 1.365(9) ?
    C1 C2 . 1.390(9) ?
    C1 C7 . 1.490(8) ?
    C2 C3 . 1.390(10) ?
    C2 H2 . 0.9300 ?
    C3 C4 . 1.362(12) ?
    C3 H3 . 0.9300 ?
    C4 C5 . 1.377(11) ?
    C4 H4 . 0.9300 ?
    C5 C6 . 1.389(9) ?
    C5 H5 . 0.9300 ?
    C6 H6 . 0.9300 ?
    C7 C8 . 1.414(8) ?
    C7 H7 . 0.9800 ?
    C8 C9 . 1.544(8) ?
    C9 C10 . 1.511(10) ?
    C9 C12 . 1.521(10) ?
    C9 C11 . 1.523(9) ?
    C10 H10A . 0.9600 ?
    C10 H10B . 0.9600 ?
    C10 H10C . 0.9600 ?
    C11 H11A . 0.9600 ?
    C11 H11B . 0.9600 ?
    C11 H11C . 0.9600 ?
    C12 H12A . 0.9600 ?
    C12 H12B . 0.9600 ?
    C12 H12C . 0.9600 ?
    C13 H13A . 0.9600 ?
    C13 H13B . 0.9600 ?
    C13 H13C . 0.9600 ?
    C14 H14A . 0.9600 ?
    C14 H14B . 0.9600 ?
    C14 H14C . 0.9600 ?
    C15 H15A . 0.9600 ?
    C15 H15B . 0.9600 ?
    C15 H15C . 0.9600 ?
loop_
    _geom_angle_atom_site_label_1
    _geom_angle_atom_site_label_2
    _geom_angle_atom_site_label_3
    _geom_angle_site_symmetry_1
    _geom_angle_site_symmetry_3
    _geom_angle
    _geom_angle_publ_flag
    N Ni N . 3_665 180.0 ?
    N Ni C8 . . 39.8(2) ?
    N Ni C8 3_665 . 140.2(2) ?
    N Ni C8 . 3_665 140.2(2) ?
    N Ni C8 3_665 3_665 39.8(2) ?
    C8 Ni C8 . 3_665 180.0 ?
    N Ni C7 . 3_665 108.3(2) ?
    N Ni C7 3_665 3_665 71.7(2) ?
    C8 Ni C7 . 3_665 139.7(2) ?
    C8 Ni C7 3_665 3_665 40.3(2) ?
    N Ni C7 . . 71.7(2) ?
    N Ni C7 3_665 . 108.3(2) ?
    C8 Ni C7 . . 40.3(2) ?
    C8 Ni C7 3_665 . 139.7(2) ?
    C7 Ni C7 3_665 . 180.0 ?
    C8 N Si . . 145.2(4) ?
    C8 N Ni . . 75.2(3) ?
    Si N Ni . . 137.9(3) ?
    N Si C15 . . 106.7(3) ?
    N Si C13 . . 108.5(3) ?
    C15 Si C13 . . 107.7(4) ?
    N Si C14 . . 117.6(3) ?
    C15 Si C14 . . 108.2(4) ?
    C13 Si C14 . . 107.7(4) ?
    C6 C1 C2 . . 117.8(6) ?
    C6 C1 C7 . . 125.8(6) ?
    C2 C1 C7 . . 116.2(6) ?
    C1 C2 C3 . . 121.4(8) ?
    C1 C2 H2 . . 119.3 ?
    C3 C2 H2 . . 119.3 ?
    C4 C3 C2 . . 119.1(8) ?
    C4 C3 H3 . . 120.5 ?
    C2 C3 H3 . . 120.5 ?
    C3 C4 C5 . . 120.9(8) ?
    C3 C4 H4 . . 119.6 ?
    C5 C4 H4 . . 119.6 ?
    C4 C5 C6 . . 119.1(8) ?
    C4 C5 H5 . . 120.5 ?
    C6 C5 H5 . . 120.5 ?
    C1 C6 C5 . . 121.8(7) ?
    C1 C6 H6 . . 119.1 ?
    C5 C6 H6 . . 119.1 ?
    C8 C7 C1 . . 128.1(5) ?
    C8 C7 Ni . . 69.3(3) ?
    C1 C7 Ni . . 102.8(4) ?
    C8 C7 H7 . . 114.7 ?
    C1 C7 H7 . . 114.7 ?
    Ni C7 H7 . . 114.7 ?
    N C8 C7 . . 114.7(5) ?
    N C8 C9 . . 122.3(5) ?
    C7 C8 C9 . . 122.6(5) ?
    N C8 Ni . . 64.9(3) ?
    C7 C8 Ni . . 70.4(3) ?
    C9 C8 Ni . . 128.6(4) ?
    C10 C9 C12 . . 108.8(7) ?
    C10 C9 C11 . . 108.4(6) ?
    C12 C9 C11 . . 109.8(6) ?
    C10 C9 C8 . . 112.1(5) ?
    C12 C9 C8 . . 110.1(5) ?
    C11 C9 C8 . . 107.7(5) ?
    C9 C10 H10A . . 109.5 ?
    C9 C10 H10B . . 109.5 ?
    H10A C10 H10B . . 109.5 ?
    C9 C10 H10C . . 109.5 ?
    H10A C10 H10C . . 109.5 ?
    H10B C10 H10C . . 109.5 ?
    C9 C11 H11A . . 109.5 ?
    C9 C11 H11B . . 109.5 ?
    H11A C11 H11B . . 109.5 ?
    C9 C11 H11C . . 109.5 ?
    H11A C11 H11C . . 109.5 ?
    H11B C11 H11C . . 109.5 ?
    C9 C12 H12A . . 109.5 ?
    C9 C12 H12B . . 109.5 ?
    H12A C12 H12B . . 109.5 ?
    C9 C12 H12C . . 109.5 ?
    H12A C12 H12C . . 109.5 ?
    H12B C12 H12C . . 109.5 ?
    Si C13 H13A . . 109.5 ?
    Si C13 H13B . . 109.5 ?
    H13A C13 H13B . . 109.5 ?
    Si C13 H13C . . 109.5 ?
    H13A C13 H13C . . 109.5 ?
    H13B C13 H13C . . 109.5 ?
    Si C14 H14A . . 109.5 ?
    Si C14 H14B . . 109.5 ?
    H14A C14 H14B . . 109.5 ?
    Si C14 H14C . . 109.5 ?
    H14A C14 H14C . . 109.5 ?
    H14B C14 H14C . . 109.5 ?
    Si C15 H15A . . 109.5 ?
    Si C15 H15B . . 109.5 ?
    H15A C15 H15B . . 109.5 ?
    Si C15 H15C . . 109.5 ?
    H15A C15 H15C . . 109.5 ?
    H15B C15 H15C . . 109.5 ?
