# Supplementary material for: Bis(η3-2-tert-butyl-1-trimethyl­silyl-3-phenyl-1-aza­all­yl)nickel(II)
Source: Acta Crystallogr Sect E Struct Rep Online. 2011 Mar 19;67(Pt 4):m469. doi: 10.1107/S1600536811009469 (PMC3099823; doi:10.1107/S1600536811009469)
Supplement: Supplementary file 2 [file e-67-0m469-Isup2.hkl]

# 
# h,k,l, Fc-squared, Fo-squared, sigma(Fo-squared) and status flag 
# 
data_I
_shelx_title ' s328p in P2(1)/n' 
_shelx_refln_list_code          4 
_shelx_F_calc_maximum      143.96 
_exptl_crystal_F_000       596.00 
_reflns_d_resolution_high  0.8406 
 
loop_ 
 _symmetry_equiv_pos_as_xyz 
 'x, y, z' 
 '-x+1/2, y+1/2, -z+1/2' 
 '-x, -y, -z' 
 'x-1/2, -y-1/2, z-1/2' 
 
_cell_length_a    10.3085 
_cell_length_b     9.2892 
_cell_length_c    16.5215 
_cell_angle_alpha  90.000 
_cell_angle_beta   94.841 
_cell_angle_gamma  90.000 
 
_shelx_F_squared_multiplier     1.000 
 
loop_ 
 _refln_index_h 
 _refln_index_k 
 _refln_index_l 
 _refln_F_squared_calc 
 _refln_F_squared_meas 
 _refln_F_squared_sigma 
 _refln_observed_status 
   4   0   0     3506.40     3698.37     76.37 o 
   6   0   0      117.58      206.77     53.98 o 
   8   0   0      274.33      297.81     67.72 o 
  10   0   0     1069.17      918.61    102.89 o 
  12   0   0       38.53       30.29     34.31 o 
   1   1   0    17072.59    16904.00    340.62 o 
   2   1   0    12396.08    13064.27     92.41 o 
   3   1   0     2999.26     3061.63     51.85 o 
   4   1   0      137.38      159.42     19.60 o 
   5   1   0      632.87      582.62     27.72 o 
   6   1   0      568.95      562.16     27.10 o 
   7   1   0      649.58      623.28     30.30 o 
   8   1   0      460.65      512.53     58.50 o 
   9   1   0      533.51      546.60     72.40 o 
  10   1   0        1.26        9.70     17.04 o 
  11   1   0      135.54      145.97     39.99 o 
  12   1   0        4.42       40.13     24.27 o 
   0   2   0     2650.84     3135.75    195.54 o 
   1   2   0     1826.78     1983.16     27.93 o 
   2   2   0     1903.14     2125.78     37.80 o 
   3   2   0     1163.12     1099.67     34.76 o 
   4   2   0     4327.82     4267.75     73.03 o 
   5   2   0        0.01       21.97      8.88 o 
   6   2   0     1310.08     1229.94     45.74 o 
   7   2   0      477.96      508.23     39.50 o 
   8   2   0      553.94      573.41     46.76 o 
   9   2   0       27.54       39.86     23.82 o 
  10   2   0       56.52       82.06     35.17 o 
  11   2   0       10.29       41.21     23.62 o 
  12   2   0      172.35      204.78     71.74 o 
   1   3   0      992.20     1042.40     25.90 o 
   2   3   0      384.83      394.84     16.19 o 
   3   3   0     2526.69     2350.81     48.57 o 
   4   3   0        5.85       21.55      9.14 o 
   5   3   0     4962.45     4780.63     85.46 o 
   6   3   0      509.91      486.85     32.17 o 
   7   3   0      265.12      302.73     43.81 o 
   8   3   0        0.03       25.97     13.80 o 
   9   3   0      169.35      186.57     40.46 o 
  10   3   0       11.08       20.36     30.12 o 
  11   3   0       79.24       93.36     53.41 o 
   0   4   0      223.44      251.15     23.15 o 
   1   4   0       58.69       67.24     10.08 o 
   2   4   0     1544.50     1437.34     33.10 o 
   3   4   0       62.21       53.45     12.43 o 
   4   4   0     1377.93     1266.63     42.64 o 
   5   4   0      110.61      127.49     19.05 o 
   6   4   0      604.92      622.22     33.79 o 
   7   4   0      679.20      625.71     68.20 o 
   8   4   0      241.68      369.92     69.02 o 
   9   4   0       25.01       30.35     17.66 o 
  10   4   0       65.94      104.13     25.95 o 
  11   4   0      135.42      170.61     43.77 o 
   1   5   0     1885.17     1674.42     38.83 o 
   2   5   0       97.51      111.33     14.09 o 
   3   5   0      403.04      373.61     28.58 o 
   4   5   0      118.86      134.36     19.84 o 
   5   5   0       27.86       49.92     11.78 o 
   6   5   0      197.43      240.92     32.27 o 
   7   5   0       43.09      119.23     24.49 o 
   8   5   0       54.20      105.33     33.29 o 
   9   5   0      303.41      428.81     47.24 o 
  10   5   0        0.03       59.34     33.44 o 
   0   6   0     2665.68     2643.32     85.05 o 
   1   6   0        1.68       20.81     10.60 o 
   2   6   0      368.49      354.52     29.23 o 
   3   6   0      425.12      405.18     30.30 o 
   4   6   0      304.25      325.28     29.96 o 
   5   6   0      148.48      181.72     24.37 o 
   6   6   0       65.80       98.95     20.67 o 
   7   6   0      121.69      223.38     40.54 o 
   8   6   0      256.18      407.90     84.99 o 
   9   6   0        0.94       49.52     25.28 o 
  10   6   0      208.92      258.24     73.38 o 
   1   7   0       28.52       38.86     21.34 o 
   2   7   0       29.33       49.94     14.48 o 
   3   7   0      391.54      374.48     40.80 o 
   4   7   0       65.58       78.75     18.52 o 
   5   7   0      739.66      665.34     51.57 o 
   6   7   0      187.59      273.56     48.24 o 
   7   7   0      537.34      510.58     66.09 o 
   8   7   0       23.93      119.31     24.66 o 
   9   7   0      118.00      205.55     43.80 o 
   0   8   0        3.01       -0.31     22.42 o 
   1   8   0       66.89       66.82     28.39 o 
   2   8   0       30.03       54.22     25.62 o 
   3   8   0      205.35      290.16     49.55 o 
   4   8   0      515.90      570.00     46.93 o 
   5   8   0        0.18       61.07     19.15 o 
   6   8   0      464.29      495.28     65.17 o 
   7   8   0       54.48      102.63     24.93 o 
   8   8   0      123.46      217.48     39.66 o 
   1   9   0      406.48      386.57     61.47 o 
   2   9   0        1.74       15.80     19.65 o 
   3   9   0      132.15      171.20     38.97 o 
   4   9   0        5.72       79.03     21.20 o 
   5   9   0      236.32      328.59     73.13 o 
   6   9   0      236.62      320.79     74.55 o 
   7   9   0      112.20      154.05     29.68 o 
   0  10   0      865.75      911.42    134.16 o 
   1  10   0        3.04       26.16     25.06 o 
   2  10   0      287.52      238.46     55.27 o 
   3  10   0       29.25       47.00     26.89 o 
   4  10   0       74.32       95.27     25.33 o 
   5  10   0       10.37      101.70     43.51 o 
   1  11   0      214.87      212.07     49.42 o 
 -11   0   1      460.42      504.26    101.41 o 
  -9   0   1      710.94      734.42    100.38 o 
  -7   0   1      164.60      138.83     46.17 o 
  -5   0   1     3605.45     3812.76     81.38 o 
  -3   0   1      784.81     1036.90     48.58 o 
  -1   0   1    20723.56    20957.26    176.64 o 
   1   0   1     8255.70     8912.40    108.96 o 
   3   0   1     1182.40     1300.96     58.06 o 
   5   0   1     1920.24     1903.29     85.11 o 
   7   0   1     1510.04     1272.05    227.43 o 
   9   0   1     1634.29     1305.09    116.48 o 
  11   0   1       85.26       63.33     43.59 o 
 -12   1   1      131.04      177.33     44.92 o 
 -11   1   1       11.68       23.42     22.46 o 
 -10   1   1      539.59      517.64     65.75 o 
  -9   1   1       90.93      155.59     39.73 o 
  -8   1   1      712.73      670.70     55.08 o 
  -7   1   1      259.32      350.79     45.25 o 
  -6   1   1      254.81      281.95     20.06 o 
  -5   1   1      159.43      244.17     17.00 o 
  -4   1   1     4746.21     5071.95     59.45 o 
  -3   1   1        3.23       18.68      5.73 o 
  -2   1   1     4679.56     4831.52    103.48 o 
  -1   1   1     2580.79     2828.07     44.37 o 
   0   1   1    12835.68    13707.86    135.82 o 
   1   1   1       75.63       77.25      8.55 o 
   2   1   1     6300.82     6791.75    116.66 o 
   3   1   1       27.88       34.32     11.47 o 
   4   1   1     2092.93     2028.42     49.74 o 
   5   1   1     1044.17      990.07     38.78 o 
   6   1   1      448.34      437.85     29.20 o 
   7   1   1      864.00      815.16     40.99 o 
   8   1   1      321.35      352.14     66.40 o 
   9   1   1      380.22      435.23     58.55 o 
  10   1   1      450.64      481.30     66.23 o 
  11   1   1       37.70       47.20     27.45 o 
  12   1   1       78.42       65.47     30.43 o 
 -12   2   1       10.52       47.67     39.99 o 
 -11   2   1        3.58       31.29     22.11 o 
 -10   2   1       39.18       33.22     20.81 o 
  -9   2   1      347.85      349.81     51.69 o 
  -8   2   1      595.00      569.62     54.58 o 
  -7   2   1     2054.23     1896.09     85.76 o 
  -6   2   1      108.57      140.57     16.97 o 
  -5   2   1      746.65      676.06     29.96 o 
  -4   2   1     1009.28     1073.69     34.59 o 
  -3   2   1     7169.87     7675.12    165.55 o 
  -2   2   1     2289.39     2399.74     64.87 o 
  -1   2   1      144.91      196.50     13.40 o 
   0   2   1     1659.20     1638.83     25.00 o 
   1   2   1     5661.30     6164.40    158.65 o 
   2   2   1      660.47      719.85     22.58 o 
   3   2   1     6708.00     7101.71     91.60 o 
   4   2   1        8.30        6.41      7.74 o 
   5   2   1      726.91      555.11     40.33 o 
   6   2   1      188.58      196.84     27.04 o 
   7   2   1       32.14       39.05     15.17 o 
   8   2   1      218.16      273.00     59.09 o 
   9   2   1       42.49       73.59     27.05 o 
  10   2   1       13.86       28.35     24.43 o 
  11   2   1      263.79      299.57     58.03 o 
 -11   3   1        0.01       26.60     39.61 o 
 -10   3   1       12.68        6.94     27.98 o 
  -9   3   1      174.97      235.43     43.78 o 
  -8   3   1      811.04      808.22     49.12 o 
  -7   3   1      146.65      168.82     26.29 o 
  -6   3   1     1994.91     1883.31     90.58 o 
  -5   3   1        0.05       12.73     11.04 o 
  -4   3   1     3356.93     3371.03     73.60 o 
  -3   3   1      750.61      859.06     29.52 o 
  -2   3   1       19.90       41.91      9.63 o 
  -1   3   1       97.42      109.31     10.08 o 
   0   3   1     3464.93     3753.72     72.14 o 
   1   3   1     1777.69     1826.43     34.67 o 
   2   3   1     1470.32     1453.20     30.75 o 
   3   3   1        2.03       20.57      8.09 o 
   4   3   1     3156.78     3104.05     60.82 o 
   5   3   1     1226.93     1368.69     51.13 o 
   6   3   1     1155.62     1155.79     63.42 o 
   7   3   1        0.24       29.18     16.20 o 
   8   3   1      153.54      200.24     35.04 o 
   9   3   1      153.31      143.72     39.26 o 
  10   3   1      239.45      318.86     93.58 o 
  11   3   1       90.99      115.74     55.86 o 
 -11   4   1      174.85      174.69     48.78 o 
 -10   4   1        9.31       17.59     22.26 o 
  -9   4   1      181.35      203.69     42.66 o 
  -8   4   1      700.97      724.98     75.31 o 
  -7   4   1       73.38      112.44     22.45 o 
  -6   4   1      108.94      134.95     28.38 o 
  -5   4   1     1172.61     1141.73     41.40 o 
  -4   4   1      571.16      612.27     31.91 o 
  -3   4   1     1989.17     1885.98     48.45 o 
  -2   4   1        3.66       26.93      7.06 o 
  -1   4   1     1263.47     1245.95     29.28 o 
   0   4   1      289.97      320.14     18.35 o 
   1   4   1     3616.44     3557.18     50.58 o 
   2   4   1      267.45      330.37     17.41 o 
   3   4   1      249.16      357.82     23.16 o 
   4   4   1      389.77      429.95     26.56 o 
   5   4   1     1497.22     1457.88     47.78 o 
   6   4   1      811.61      800.44     37.39 o 
   7   4   1      437.07      511.02     40.42 o 
   8   4   1       45.31       78.28     17.87 o 
   9   4   1      247.09      291.59     38.17 o 
  10   4   1      279.95      253.06     49.18 o 
  11   4   1      145.14      184.04     52.98 o 
 -10   5   1      222.51      223.70     45.25 o 
  -9   5   1        9.16       16.74     33.81 o 
  -8   5   1      101.55      183.24     41.72 o 
  -7   5   1       23.52       69.74     16.51 o 
  -6   5   1       17.06       36.29     15.82 o 
  -5   5   1      479.42      450.98     28.59 o 
  -4   5   1     1000.91      890.25     38.57 o 
  -3   5   1       92.64      106.95     17.55 o 
  -2   5   1     4953.26     5003.89    145.21 o 
  -1   5   1      435.07      498.55     22.18 o 
   0   5   1     1442.98     1328.79     73.43 o 
   1   5   1      472.42      491.68     25.61 o 
   2   5   1       41.39       69.72     12.24 o 
   3   5   1       96.45      102.27     14.15 o 
   4   5   1       59.45      121.22     19.44 o 
   5   5   1        4.57       35.00      9.81 o 
   6   5   1      835.25      823.46     39.54 o 
   7   5   1        0.77       34.62     11.17 o 
   8   5   1      354.40      479.57     59.52 o 
   9   5   1       87.94      140.35     50.28 o 
  10   5   1       95.18      135.48     47.98 o 
 -10   6   1        1.59       77.59     35.78 o 
  -9   6   1      143.68      148.28     49.05 o 
  -8   6   1        5.75       85.14     26.49 o 
  -7   6   1       33.59       75.20     16.79 o 
  -6   6   1        4.07       45.39     12.99 o 
  -5   6   1      480.13      508.18     34.27 o 
  -4   6   1     1266.27     1146.06     46.13 o 
  -3   6   1      956.61      870.53     39.87 o 
  -2   6   1      226.26      245.88     26.06 o 
  -1   6   1     1724.66     1603.27    100.63 o 
   0   6   1      618.62      549.64     28.37 o 
   1   6   1      514.85      441.48     27.38 o 
   2   6   1      115.93      107.73     15.31 o 
   3   6   1       99.93      105.88     18.27 o 
   4   6   1      274.95      312.12     31.57 o 
   5   6   1      925.04      844.86     53.18 o 
   6   6   1      495.07      596.04     63.39 o 
   7   6   1      176.55      294.63     86.29 o 
   8   6   1       38.93       87.37     23.14 o 
   9   6   1      272.82      379.92     97.41 o 
  10   6   1       54.36      130.81     38.13 o 
  -9   7   1       24.71      136.03     69.88 o 
  -8   7   1      245.61      248.15     83.37 o 
  -7   7   1        4.45       49.51     33.39 o 
  -6   7   1      322.38      324.67     90.30 o 
  -5   7   1       37.30      118.31     26.76 o 
  -4   7   1      310.67      372.20     34.03 o 
  -3   7   1       20.78       40.16     12.01 o 
  -2   7   1        2.95       26.48     12.09 o 
  -1   7   1      336.81      373.09     38.93 o 
   0   7   1      202.53      202.25     41.83 o 
   1   7   1      719.48      580.65     61.77 o 
   2   7   1     1725.39     1499.29     63.81 o 
   3   7   1        1.62       24.88     13.72 o 
   4   7   1     1132.06      927.22     52.74 o 
   5   7   1      141.07      257.95     35.58 o 
   6   7   1       42.29       85.83     21.07 o 
   7   7   1       17.40       63.81     21.57 o 
   8   7   1       84.60      178.25     72.16 o 
   9   7   1       22.38       75.58     18.18 o 
  -8   8   1        0.05       42.83     16.55 o 
  -7   8   1      740.31      727.86     70.62 o 
  -6   8   1       79.08      130.60     29.23 o 
  -5   8   1      228.59      285.20     53.81 o 
  -4   8   1      110.45      163.70     27.94 o 
  -3   8   1       48.94      123.82     22.48 o 
  -2   8   1        1.53        6.57     16.72 o 
  -1   8   1       99.35       92.89     32.11 o 
   0   8   1        0.01       -2.84     15.44 o 
   1   8   1      253.28      262.29     48.54 o 
   2   8   1       90.80       65.87     27.83 o 
   3   8   1     1607.07     1317.49     83.82 o 
   4   8   1       64.82       85.65     25.98 o 
   5   8   1      104.34      140.67     25.25 o 
   6   8   1      211.91      233.03     40.53 o 
   7   8   1      156.04      223.66     52.04 o 
   8   8   1        8.86      112.98     26.97 o 
  -7   9   1       38.00      116.20     26.36 o 
  -6   9   1      195.32      285.14     48.40 o 
  -5   9   1        9.46       69.33     26.11 o 
  -4   9   1      174.18      153.40     34.53 o 
  -3   9   1       89.00       91.75     26.23 o 
  -2   9   1       26.39       43.41     24.16 o 
  -1   9   1        9.51       31.82     20.77 o 
   0   9   1      377.10      344.35     57.98 o 
   1   9   1       78.37       76.27     30.05 o 
   2   9   1       92.39      114.04     36.58 o 
   3   9   1       33.95       57.91     26.90 o 
   4   9   1      391.14      440.86     64.07 o 
   5   9   1      289.86      365.65     86.24 o 
   6   9   1      335.73      415.79     91.83 o 
   7   9   1       19.85      109.99     46.02 o 
  -5  10   1       45.54      125.25     36.75 o 
  -4  10   1        8.08       40.91     22.19 o 
  -3  10   1      219.14      212.32     45.07 o 
  -2  10   1       22.41       41.80     26.51 o 
  -1  10   1      710.84      650.98     81.46 o 
   0  10   1        0.12       22.02     22.04 o 
   1  10   1      310.72      252.23     54.15 o 
   2  10   1        4.04       15.27     22.96 o 
   3  10   1       42.05       42.48     27.22 o 
   4  10   1       71.78       87.71     26.24 o 
   5  10   1      196.83      359.67     76.07 o 
  -1  11   1        6.77       12.12     22.15 o 
   0  11   1      206.04      200.13     50.94 o 
 -12   0   2      276.68      213.93     70.74 o 
 -10   0   2      106.64      162.43     53.89 o 
  -8   0   2        5.35       24.11     28.26 o 
  -6   0   2     1423.75     1440.42     76.46 o 
  -4   0   2     6947.97     7447.32     91.58 o 
  -2   0   2     2067.47     2328.30     70.07 o 
   0   0   2     6397.56     7330.30    116.69 o 
   2   0   2       31.93       52.83     18.09 o 
   4   0   2      298.39      323.35     36.64 o 
   6   0   2     2362.05     2254.01    106.94 o 
   8   0   2        3.18       28.84     17.77 o 
  10   0   2      166.19      221.65     67.04 o 
  12   0   2       50.53       19.59     30.58 o 
 -12   1   2        4.99       16.47     34.15 o 
 -11   1   2      186.14      194.68     45.26 o 
 -10   1   2       97.93      113.64     32.59 o 
  -9   1   2       77.28       67.19     50.51 o 
  -8   1   2        4.21       39.05     20.10 o 
  -7   1   2     2533.40     2303.90    360.72 o 
  -6   1   2      324.79      311.23     18.12 o 
  -5   1   2     2654.46     2681.87     44.29 o 
  -4   1   2      968.62      977.74     30.66 o 
  -3   1   2    11144.76    11988.07    247.98 o 
  -2   1   2      624.45      673.62     19.24 o 
  -1   1   2     1516.54     1618.93     23.13 o 
   0   1   2       95.28       92.01      8.11 o 
   1   1   2      948.46      903.66     38.50 o 
   2   1   2      346.93      381.91     48.27 o 
   3   1   2      355.75      366.07     25.86 o 
   4   1   2       46.78       86.71     18.56 o 
   5   1   2      745.57      746.95     74.61 o 
   6   1   2       93.23      102.28     19.90 o 
   7   1   2     1086.72     1078.34     49.30 o 
   8   1   2      468.15      490.94     65.77 o 
   9   1   2      135.54      150.22     36.47 o 
  10   1   2        1.32       26.59     21.28 o 
  11   1   2      236.60      244.84     52.72 o 
  12   1   2       39.54       73.16     32.02 o 
 -12   2   2       50.96      146.98     54.91 o 
 -11   2   2       19.29       22.13     33.09 o 
 -10   2   2      177.36      193.09     41.32 o 
  -9   2   2       66.44       80.64     27.65 o 
  -8   2   2     3305.68     3183.17    202.05 o 
  -7   2   2      248.60      316.90     32.11 o 
  -6   2   2     1601.92     1483.44     52.42 o 
  -5   2   2        0.87       24.51      8.25 o 
  -4   2   2     1423.20     1518.88     34.80 o 
  -3   2   2       17.83       36.82      6.82 o 
  -2   2   2     1506.16     1803.27     26.72 o 
  -1   2   2     1882.83     2001.45     36.24 o 
   0   2   2      398.22      550.19     44.53 o 
   1   2   2     1475.95     1619.70     30.22 o 
   2   2   2     5247.09     5900.06     93.49 o 
   3   2   2     1724.27     1750.84     48.46 o 
   4   2   2      142.64      122.37     20.09 o 
   5   2   2     1769.79     1551.23     52.92 o 
   6   2   2      520.15      556.47     34.70 o 
   7   2   2       26.47       56.41     17.45 o 
   8   2   2      362.64      371.47     50.22 o 
   9   2   2       23.98       46.86     30.29 o 
  10   2   2      709.18      777.51     82.14 o 
  11   2   2       64.46       56.51     30.78 o 
 -11   3   2       59.60      109.57     38.98 o 
 -10   3   2      188.77      208.66     48.44 o 
  -9   3   2     1244.48     1025.76     77.08 o 
  -8   3   2      245.89      274.69     48.43 o 
  -7   3   2      592.10      546.85     34.14 o 
  -6   3   2      126.18      156.24     20.65 o 
  -5   3   2      387.52      415.48     20.70 o 
  -4   3   2      388.62      422.65     18.95 o 
  -3   3   2        7.89        9.94      6.61 o 
  -2   3   2      118.76      156.03     15.30 o 
  -1   3   2       90.55       81.90     12.10 o 
   0   3   2      445.52      476.65     17.11 o 
   1   3   2     6877.62     6895.56    107.75 o 
   2   3   2       13.02       32.49      7.23 o 
   3   3   2     1037.43     1017.91     32.40 o 
   4   3   2      522.81      470.20     30.22 o 
   5   3   2      469.85      452.61     34.57 o 
   6   3   2        0.57       22.20     11.86 o 
   7   3   2        3.22       52.51     13.82 o 
   8   3   2      455.13      431.80    114.67 o 
   9   3   2      851.93      887.87     67.70 o 
  10   3   2      339.31      403.26     85.27 o 
  11   3   2      400.40      386.11    101.54 o 
 -11   4   2      140.80      177.04     48.23 o 
 -10   4   2      120.65      199.29     98.82 o 
  -9   4   2      273.64      263.49     50.80 o 
  -8   4   2       88.06      211.07     53.97 o 
  -7   4   2      179.94      187.59     30.65 o 
  -6   4   2      252.13      282.06     33.63 o 
  -5   4   2      471.29      610.19     28.93 o 
  -4   4   2     2850.47     2661.54     59.74 o 
  -3   4   2       64.46       99.46     15.73 o 
  -2   4   2     4028.65     4504.35     73.08 o 
  -1   4   2      398.55      421.01     16.81 o 
   0   4   2     1562.41     1586.24     49.17 o 
   1   4   2       52.80       75.70     10.22 o 
   2   4   2     1159.53      955.30     31.59 o 
   3   4   2      862.11      900.51     29.14 o 
   4   4   2      679.77      625.40     30.41 o 
   5   4   2      557.93      560.53     30.91 o 
   6   4   2      493.02      506.33     32.31 o 
   7   4   2      233.85      249.23     32.82 o 
   8   4   2      734.63      614.22     59.80 o 
   9   4   2      576.13      557.57     56.15 o 
  10   4   2      124.54      151.43     45.38 o 
  11   4   2        6.30       65.98     28.16 o 
 -10   5   2       68.29       77.36     42.99 o 
  -9   5   2       36.74       66.43     34.64 o 
  -8   5   2       11.33       75.69     26.14 o 
  -7   5   2        1.94       54.37     19.80 o 
  -6   5   2      456.25      447.70     44.79 o 
  -5   5   2      806.64      743.86     40.17 o 
  -4   5   2       63.18      110.54     18.92 o 
  -3   5   2     6065.71     5866.05    123.11 o 
  -2   5   2      156.97      189.43     22.17 o 
  -1   5   2     3804.29     3891.57     71.03 o 
   0   5   2        2.67       34.34      9.33 o 
   1   5   2     1238.35     1145.44     49.97 o 
   2   5   2      192.32      210.80     18.00 o 
   3   5   2        5.61       14.04      7.95 o 
   4   5   2        5.77       14.10      9.98 o 
   5   5   2     1700.80     1661.43     53.86 o 
   6   5   2       49.93       77.10     18.50 o 
   7   5   2      708.46      735.17     69.92 o 
   8   5   2      131.40      172.98     34.38 o 
   9   5   2       29.42      112.87     24.35 o 
  10   5   2        2.11       59.12     24.48 o 
 -10   6   2       93.57       72.47     28.86 o 
  -9   6   2       33.90       70.20     24.03 o 
  -8   6   2      113.27      115.79     28.81 o 
  -7   6   2       90.33      138.82     25.48 o 
  -6   6   2      133.91      136.80     24.55 o 
  -5   6   2     1213.08     1052.45     54.95 o 
  -4   6   2      406.79      481.26     33.91 o 
  -3   6   2        7.88       23.41     11.79 o 
  -2   6   2     1224.47     1260.77     46.96 o 
  -1   6   2      609.31      575.41     33.58 o 
   0   6   2     1167.60     1126.14     50.92 o 
   1   6   2      237.05      237.16     24.60 o 
   2   6   2      118.37      196.21     23.11 o 
   3   6   2       49.55       91.49     17.31 o 
   4   6   2      677.63      571.66     46.64 o 
   5   6   2      312.22      373.29     39.82 o 
   6   6   2      471.23      511.34     47.19 o 
   7   6   2       11.31       83.34     33.70 o 
   8   6   2       91.07      141.53     31.27 o 
   9   6   2       27.23      117.11     26.47 o 
  10   6   2       76.77      116.53     46.18 o 
  -9   7   2      225.49      253.61     73.71 o 
  -8   7   2        3.04       46.94     18.76 o 
  -7   7   2      965.66      815.02    107.17 o 
  -6   7   2       20.19       55.06     14.11 o 
  -5   7   2      118.27      122.91     24.21 o 
  -4   7   2      129.42      195.57     26.52 o 
  -3   7   2       59.74       82.09     16.79 o 
  -2   7   2      214.27      232.56     28.12 o 
  -1   7   2       20.98       10.05     14.89 o 
   0   7   2      748.68      662.50     45.10 o 
   1   7   2      871.36      785.22     62.30 o 
   2   7   2        5.68        8.97     18.12 o 
   3   7   2     1487.02     1222.71     59.73 o 
   4   7   2       17.49       50.90     22.06 o 
   5   7   2       61.14       72.44     17.01 o 
   6   7   2        7.21       72.84     19.75 o 
   7   7   2      414.52      445.21     60.50 o 
   8   7   2       54.90      105.90     21.88 o 
   9   7   2      172.80      288.41     48.96 o 
  -8   8   2      669.55      624.14     92.31 o 
  -7   8   2        0.03       67.59     19.24 o 
  -6   8   2      347.18      394.41     77.12 o 
  -5   8   2       68.15      105.57     25.13 o 
  -4   8   2       55.04      133.73     24.24 o 
  -3   8   2      111.03      117.04     19.09 o 
  -2   8   2        2.51       59.02     15.95 o 
  -1   8   2        7.16       12.75     19.19 o 
   0   8   2      434.27      403.30     58.53 o 
   1   8   2      109.95      123.76     35.99 o 
   2   8   2     2252.92     1836.63     99.47 o 
   3   8   2       68.33       96.54     31.50 o 
   4   8   2      268.30      284.60     50.35 o 
   5   8   2       18.31       53.94     14.60 o 
   6   8   2      385.41      436.54     68.10 o 
   7   8   2        0.10       73.23     21.79 o 
   8   8   2       62.58      132.68     29.77 o 
  -7   9   2      171.81      231.12     43.62 o 
  -6   9   2       91.64      161.80     33.01 o 
  -5   9   2      131.64      157.59     54.80 o 
  -4   9   2       79.66      142.99     50.59 o 
  -3   9   2       41.39       80.27     37.67 o 
  -2   9   2        9.99       49.88     25.13 o 
  -1   9   2      307.86      290.47     55.96 o 
   0   9   2       74.72      105.70     35.02 o 
   1   9   2      264.10      286.65     55.32 o 
   2   9   2      279.81      224.15     49.34 o 
   3   9   2      285.44      242.91     52.61 o 
   4   9   2      198.69      227.50     43.67 o 
   5   9   2      549.35      671.19     78.05 o 
   6   9   2       39.82      105.19     34.16 o 
  -5  10   2       80.82      142.65     47.52 o 
  -4  10   2      329.59      287.28     71.29 o 
  -3  10   2        7.35       34.17     16.81 o 
  -2  10   2      329.53      367.18     67.66 o 
  -1  10   2       48.13       47.44     27.34 o 
   0  10   2      102.21      144.87     77.63 o 
   1  10   2        0.99       14.11     22.53 o 
   2  10   2        4.91       42.86     25.08 o 
   3  10   2      115.25      103.52     38.43 o 
   4  10   2      292.57      273.12     51.83 o 
 -11   0   3      105.34      146.48     59.26 o 
  -9   0   3       31.26       31.62     32.09 o 
  -7   0   3     2157.14     2238.97    128.59 o 
  -5   0   3    11864.31    12313.23    248.37 o 
  -3   0   3    14341.85    15608.82    209.66 o 
  -1   0   3     1421.82     1529.20     29.11 o 
   1   0   3    12120.11    13089.88    178.11 o 
   3   0   3       19.40        9.45     13.77 o 
   5   0   3     1302.65     1181.34     77.96 o 
   7   0   3       23.56       47.25     29.66 o 
   9   0   3      119.29      132.56     50.00 o 
  11   0   3       86.46       79.67     45.55 o 
 -12   1   3      135.98      162.84     40.98 o 
 -11   1   3       39.21       71.26     28.57 o 
 -10   1   3       60.84       66.24     37.35 o 
  -9   1   3      135.96      146.24     36.49 o 
  -8   1   3      680.33      661.15     53.83 o 
  -7   1   3      748.63      660.20     65.35 o 
  -6   1   3     1663.67     1551.10     77.70 o 
  -5   1   3      444.05      456.39     24.96 o 
  -4   1   3     7830.91     8343.22     94.64 o 
  -3   1   3     1093.86     1174.33     29.12 o 
  -2   1   3     3419.68     3750.15     36.66 o 
  -1   1   3    10176.24    11530.25     65.90 o 
   0   1   3      184.33      198.60      8.50 o 
   1   1   3    14377.24    15156.57    186.18 o 
   2   1   3     3219.47     3412.80     74.62 o 
   3   1   3     2858.23     3025.36     76.36 o 
   4   1   3       84.20       61.70     18.21 o 
   5   1   3      111.10      163.83     35.79 o 
   6   1   3     1174.23     1241.65     60.87 o 
   7   1   3       26.11       74.36     22.42 o 
   8   1   3       16.47       51.11     17.27 o 
   9   1   3       75.42       77.55     40.09 o 
  10   1   3      229.42      273.99     54.45 o 
  11   1   3       56.22       66.42     30.23 o 
 -12   2   3       27.94       29.75     39.89 o 
 -11   2   3      211.23      270.99     81.89 o 
 -10   2   3       40.45       45.53     33.01 o 
  -9   2   3      689.22      711.79     59.06 o 
  -8   2   3        7.78        9.12     16.16 o 
  -7   2   3     1098.31     1073.21     80.43 o 
  -6   2   3      583.09      588.09     32.98 o 
  -5   2   3        3.08      109.37     14.34 o 
  -4   2   3       69.55      124.21     11.00 o 
  -3   2   3     1863.66     2120.35     56.36 o 
  -2   2   3     7576.28     8167.81     59.47 o 
  -1   2   3     3679.35     4125.06     54.61 o 
   0   2   3     4267.00     4646.54     59.32 o 
   1   2   3    10816.94    11355.15    183.70 o 
   2   2   3       45.52       71.55     14.30 o 
   3   2   3      651.60      678.58     40.05 o 
   4   2   3     1287.07     1277.01     56.78 o 
   5   2   3        8.64        8.43     19.50 o 
   6   2   3      208.73      216.37     28.62 o 
   7   2   3     1114.33     1111.74     63.58 o 
   8   2   3       11.03       27.18     17.88 o 
   9   2   3      450.09      547.02     63.66 o 
  10   2   3      143.64      156.42     57.60 o 
  11   2   3      366.99      397.07     66.16 o 
 -11   3   3       20.61       56.61     31.11 o 
 -10   3   3      574.87      508.24     71.47 o 
  -9   3   3       74.34       63.51     27.06 o 
  -8   3   3     1048.46      853.81     66.90 o 
  -7   3   3      165.06      146.64     21.91 o 
  -6   3   3      520.63      527.45     30.78 o 
  -5   3   3        2.30       36.16      7.83 o 
  -4   3   3       27.39       30.88      7.38 o 
  -3   3   3      138.57      150.99     10.81 o 
  -2   3   3     3186.89     3194.98     81.97 o 
  -1   3   3      201.77      226.80     26.94 o 
   0   3   3     2490.69     2479.57     38.85 o 
   1   3   3     1325.97     1440.16     55.01 o 
   2   3   3      894.50      835.18     33.00 o 
   3   3   3       85.69       99.72     13.92 o 
   4   3   3       23.57       23.61     11.89 o 
   5   3   3       52.30       58.20     17.28 o 
   6   3   3      109.10      144.01     30.76 o 
   7   3   3      264.58      327.32     35.69 o 
   8   3   3     1576.39     1452.93     82.86 o 
   9   3   3      197.84      212.57     42.47 o 
  10   3   3      486.89      518.55     96.47 o 
  11   3   3        0.85        6.12     19.03 o 
 -11   4   3      286.69      318.10     60.68 o 
 -10   4   3       58.24       95.32     32.92 o 
  -9   4   3      516.12      548.42     69.19 o 
  -8   4   3      153.62      154.90     37.34 o 
  -7   4   3      938.14      952.53     53.01 o 
  -6   4   3        2.80       11.89     12.04 o 
  -5   4   3      630.11      570.09     37.40 o 
  -4   4   3      532.97      480.46     26.87 o 
  -3   4   3      838.93      857.92     34.49 o 
  -2   4   3      831.70      944.54     49.00 o 
  -1   4   3     1499.21     1640.04     28.77 o 
   0   4   3      661.40      704.93     23.41 o 
   1   4   3     1691.77     1484.42     40.15 o 
   2   4   3      569.41      553.28     21.18 o 
   3   4   3     1452.50     1434.74     36.65 o 
   4   4   3       77.87       83.28     14.93 o 
   5   4   3      705.89      697.85     34.46 o 
   6   4   3      727.21      762.15     37.65 o 
   7   4   3      857.89      825.83     47.98 o 
   8   4   3      536.28      612.83     58.10 o 
   9   4   3      194.90      278.29     48.18 o 
  10   4   3        7.64       75.33     33.48 o 
  11   4   3      297.09      285.29     69.24 o 
 -10   5   3       43.27       62.61     23.42 o 
  -9   5   3        2.12       34.84     20.28 o 
  -8   5   3      142.98      167.93     29.39 o 
  -7   5   3       65.19      102.33     20.97 o 
  -6   5   3     2393.89     2116.81     78.00 o 
  -5   5   3       12.34       43.64     13.11 o 
  -4   5   3     1148.59     1075.13     46.44 o 
  -3   5   3       50.35       59.29     14.78 o 
  -2   5   3     1642.82     1556.55     49.06 o 
  -1   5   3       36.68       50.69     14.54 o 
   0   5   3      596.21      612.97     26.45 o 
   1   5   3      133.84      169.08     19.42 o 
   2   5   3      869.10      870.24     28.75 o 
   3   5   3       88.53      113.32     14.64 o 
   4   5   3     2118.65     1910.29     68.97 o 
   5   5   3       76.83      100.57     20.34 o 
   6   5   3     1610.77     1478.77     74.95 o 
   7   5   3      135.13      163.24     31.22 o 
   8   5   3      144.37      199.25     37.71 o 
   9   5   3       36.39      117.25     24.89 o 
  10   5   3      103.63      135.23     52.53 o 
 -10   6   3        0.02       33.60     20.67 o 
  -9   6   3       49.01       57.53     25.06 o 
  -8   6   3       43.21       84.25     18.49 o 
  -7   6   3      404.67      446.30     47.10 o 
  -6   6   3       48.84       46.46     16.64 o 
  -5   6   3     1230.15     1094.08     62.44 o 
  -4   6   3      320.12      295.85     29.68 o 
  -3   6   3     1282.93     1240.82     48.07 o 
  -2   6   3      633.85      540.69     33.11 o 
  -1   6   3      653.52      558.78     32.64 o 
   0   6   3      101.36       92.52     22.69 o 
   1   6   3      500.44      473.08     34.59 o 
   2   6   3      227.60      281.66     27.21 o 
   3   6   3      755.75      694.26     35.83 o 
   4   6   3      138.42      140.42     27.96 o 
   5   6   3     1327.69     1185.22     59.69 o 
   6   6   3       26.44       51.31     14.90 o 
   7   6   3      175.07      235.28     49.37 o 
   8   6   3       82.18      116.88     32.75 o 
   9   6   3      119.54      147.53     59.99 o 
  -9   7   3        3.13       28.81     23.46 o 
  -8   7   3      379.08      447.39     62.83 o 
  -7   7   3       20.53      103.97     22.24 o 
  -6   7   3        4.91       31.51     17.83 o 
  -5   7   3       46.85       74.13     17.61 o 
  -4   7   3      305.18      313.31     32.23 o 
  -3   7   3       84.88       96.96     19.13 o 
  -2   7   3      760.39      725.47     38.93 o 
  -1   7   3      172.36      116.52     27.04 o 
   0   7   3      798.41      694.60     47.24 o 
   1   7   3      137.08      180.69     31.79 o 
   2   7   3     2518.13     2158.00    122.17 o 
   3   7   3       83.22       80.52     30.25 o 
   4   7   3      195.91      217.47     32.30 o 
   5   7   3       23.52       59.08     17.01 o 
   6   7   3      171.23      194.74     30.40 o 
   7   7   3      118.24      214.24     41.07 o 
   8   7   3      225.17      482.93    102.40 o 
   9   7   3        4.35       59.03     19.41 o 
  -8   8   3       60.00      110.74     25.34 o 
  -7   8   3      158.76      209.96     40.92 o 
  -6   8   3       19.60       59.21     18.22 o 
  -5   8   3        2.47       56.73     14.87 o 
  -4   8   3       20.19       44.12     15.03 o 
  -3   8   3      364.39      373.48     36.59 o 
  -2   8   3       10.38       46.54     15.45 o 
  -1   8   3      498.19      521.37     42.85 o 
   0   8   3        8.22       -0.09     17.51 o 
   1   8   3     1310.38     1087.93     76.86 o 
   2   8   3      127.22       96.48     35.04 o 
   3   8   3      653.32      567.77     70.16 o 
   4   8   3       44.36       77.98     25.56 o 
   5   8   3       82.88       64.80     17.30 o 
   6   8   3       19.35      110.30     20.74 o 
   7   8   3      442.94      501.48     68.43 o 
   8   8   3       41.28      114.71     24.13 o 
  -7   9   3       91.67      199.91     51.91 o 
  -6   9   3      132.31      197.92     36.85 o 
  -5   9   3       23.17      107.77     22.39 o 
  -4   9   3      231.52      274.22     47.09 o 
  -3   9   3        0.11       36.53     20.00 o 
  -2   9   3      101.18      150.31     37.69 o 
  -1   9   3       27.10       26.54     21.13 o 
   0   9   3      310.95      294.50     56.37 o 
   1   9   3      265.56      250.80     57.53 o 
   2   9   3      101.61       88.03     33.81 o 
   3   9   3      274.81      240.76     50.88 o 
   4   9   3      381.98      348.81     60.71 o 
   5   9   3        0.39       50.22     22.13 o 
   6   9   3      337.71      472.52     97.02 o 
  -5  10   3      331.07      361.38     88.79 o 
  -4  10   3        2.86       49.03     26.52 o 
  -3  10   3      180.47      203.65     55.82 o 
  -2  10   3       95.95       65.67     31.70 o 
  -1  10   3      154.74       99.80     38.51 o 
   0  10   3        4.62       22.30     23.53 o 
   1  10   3       12.18       10.88     22.41 o 
   2  10   3       34.96       48.82     28.42 o 
   3  10   3      354.75      294.92     60.78 o 
   4  10   3        4.14       23.94     28.37 o 
 -12   0   4       54.69       94.34     45.74 o 
 -10   0   4       16.11       46.91     32.84 o 
  -8   0   4      793.49      829.63     85.93 o 
  -6   0   4     2956.72     2867.96    133.35 o 
  -4   0   4     1622.38     1797.41     38.51 o 
  -2   0   4     3502.83     4042.08     54.13 o 
   0   0   4     3096.86     3351.90     53.43 o 
   2   0   4     1076.01      860.76     57.83 o 
   4   0   4     4661.94     4596.43    150.60 o 
   6   0   4       91.24       97.14     37.80 o 
   8   0   4      156.55      185.98     50.48 o 
  10   0   4       69.31       54.07     42.36 o 
 -12   1   4       96.52      187.28     68.61 o 
 -11   1   4      179.33      182.54     45.72 o 
 -10   1   4       29.54       70.92     28.26 o 
  -9   1   4       19.58        8.24     18.01 o 
  -8   1   4       70.63       86.76     27.61 o 
  -7   1   4     1209.16     1160.55     92.27 o 
  -6   1   4       68.20      125.41     17.76 o 
  -5   1   4     1840.85     1848.42     76.36 o 
  -4   1   4      528.60      568.03     22.95 o 
  -3   1   4      537.28      498.69     34.72 o 
  -2   1   4      169.59      194.81     10.55 o 
  -1   1   4     3610.21     3928.79     38.38 o 
   0   1   4     4797.85     5307.25     76.65 o 
   1   1   4       81.84      101.90     14.98 o 
   2   1   4     4566.06     4501.46     92.66 o 
   3   1   4      777.93      626.78     38.30 o 
   4   1   4      335.71      394.56     38.82 o 
   5   1   4      554.37      550.58     57.48 o 
   6   1   4      299.43      374.94     44.19 o 
   7   1   4      321.71      286.46     41.03 o 
   8   1   4       97.42      112.95     27.49 o 
   9   1   4      196.58      199.88     41.39 o 
  10   1   4      219.53      236.38     76.05 o 
  11   1   4      156.91      155.77     43.09 o 
 -11   2   4       11.78        4.47     30.67 o 
 -10   2   4      674.37      720.00    113.40 o 
  -9   2   4       11.24       40.70     20.41 o 
  -8   2   4      278.42      301.14     78.78 o 
  -7   2   4      306.53      328.53     35.95 o 
  -6   2   4      224.51      304.22     23.98 o 
  -5   2   4        9.46       24.68      9.30 o 
  -4   2   4      344.97      338.38     20.18 o 
  -3   2   4     1061.30     1206.35     24.81 o 
  -2   2   4     1448.51     1526.17     27.17 o 
  -1   2   4     1259.23     1360.97     49.51 o 
   0   2   4       28.85       28.13      9.20 o 
   1   2   4     1710.47     1825.25     59.56 o 
   2   2   4      413.38      355.75     24.98 o 
   3   2   4      579.20      621.39     40.84 o 
   4   2   4      156.92      266.54     34.51 o 
   5   2   4      176.14      184.70     33.00 o 
   6   2   4     2221.42     2228.33     88.24 o 
   7   2   4       52.27       85.15     21.81 o 
   8   2   4     1706.72     1503.75     66.86 o 
   9   2   4        0.80        1.00     16.49 o 
  10   2   4      240.52      129.33     58.77 o 
  11   2   4        8.57       54.01     27.34 o 
 -11   3   4      567.69      613.87     82.24 o 
 -10   3   4        4.88       24.14     24.22 o 
  -9   3   4     1343.59     1066.13     79.84 o 
  -8   3   4       10.14       26.58     29.38 o 
  -7   3   4      404.25      397.75     39.47 o 
  -6   3   4       24.15       50.05     13.92 o 
  -5   3   4       41.56       49.76     11.49 o 
  -4   3   4       14.75       24.49      5.98 o 
  -3   3   4     2912.02     2741.09     38.43 o 
  -2   3   4        0.19       47.98     10.16 o 
  -1   3   4     1270.39     1319.34     42.88 o 
   0   3   4      547.34      552.91     25.57 o 
   1   3   4      921.17      835.41     36.49 o 
   2   3   4     1164.73     1196.21     35.32 o 
   3   3   4     1240.56     1314.53     49.57 o 
   4   3   4     1095.00     1156.18     49.52 o 
   5   3   4      432.82      460.72     39.90 o 
   6   3   4       65.76      107.11     20.31 o 
   7   3   4     1978.59     1786.07     71.12 o 
   8   3   4        0.04       34.37     20.73 o 
   9   3   4      530.75      564.20     67.22 o 
  10   3   4       10.37       27.82     25.45 o 
  11   3   4      131.73      198.48     61.96 o 
 -11   4   4       38.16       35.14     26.59 o 
 -10   4   4      234.51      199.77     49.71 o 
  -9   4   4       53.84       83.52     32.11 o 
  -8   4   4      474.97      405.57     58.62 o 
  -7   4   4       10.19       32.00     15.15 o 
  -6   4   4     2257.04     1901.17     71.47 o 
  -5   4   4        1.42       20.76     10.44 o 
  -4   4   4      449.24      403.95     25.78 o 
  -3   4   4     1368.85     1398.30     52.58 o 
  -2   4   4     3635.36     3774.80     76.48 o 
  -1   4   4     1634.12     1605.55     46.14 o 
   0   4   4       77.46       89.77     11.48 o 
   1   4   4      231.16      255.68     21.40 o 
   2   4   4     3390.30     3580.61    107.73 o 
   3   4   4      136.71      180.91     15.72 o 
   4   4   4     1490.63     1528.48     46.08 o 
   5   4   4      621.49      603.21     41.16 o 
   6   4   4      273.66      313.24     36.69 o 
   7   4   4      340.92      382.22     42.28 o 
   8   4   4      577.22      645.92     69.56 o 
   9   4   4        2.68       38.13     22.55 o 
  10   4   4      348.99      333.87     57.65 o 
 -10   5   4       10.08       34.27     23.24 o 
  -9   5   4      106.47       97.55     30.32 o 
  -8   5   4        0.91       21.61     13.54 o 
  -7   5   4     1857.26     1575.51     70.61 o 
  -6   5   4        1.44       48.54     17.26 o 
  -5   5   4     2164.85     1772.65     76.96 o 
  -4   5   4       27.19       30.89     10.26 o 
  -3   5   4      355.82      354.06     29.79 o 
  -2   5   4      277.34      238.63     24.95 o 
  -1   5   4      112.01      132.01     20.17 o 
   0   5   4      218.88      218.16     17.76 o 
   1   5   4     2378.04     2283.16     55.58 o 
   2   5   4       25.84       44.03     13.88 o 
   3   5   4     2622.53     2319.55     62.50 o 
   4   5   4        0.91       36.47     14.88 o 
   5   5   4      663.52      679.33     43.69 o 
   6   5   4      138.57      147.38     26.68 o 
   7   5   4       97.06      159.06     28.82 o 
   8   5   4       21.48      112.83     25.04 o 
   9   5   4      111.90       98.82     27.01 o 
  10   5   4        2.44       32.60     27.30 o 
 -10   6   4      232.72      238.28     49.21 o 
  -9   6   4       74.89       96.40     32.79 o 
  -8   6   4      598.92      563.60     69.07 o 
  -7   6   4       58.24       70.29     17.64 o 
  -6   6   4     1378.73     1303.12     65.25 o 
  -5   6   4      210.54      199.48     40.92 o 
  -4   6   4     1018.15     1010.80     44.17 o 
  -3   6   4      997.85      889.94     49.91 o 
  -2   6   4      469.20      505.53     37.13 o 
  -1   6   4       50.47       85.38     18.52 o 
   0   6   4     1299.09     1158.17     54.45 o 
   1   6   4     1359.18     1216.86     56.36 o 
   2   6   4     1148.04     1055.83     43.23 o 
   3   6   4      229.53      319.91     31.76 o 
   4   6   4     1188.12     1142.56     58.16 o 
   5   6   4       34.61       76.83     18.25 o 
   6   6   4      170.77      205.37     32.57 o 
   7   6   4       56.71      104.74     23.25 o 
   8   6   4      166.42      132.98     29.15 o 
   9   6   4       36.17       80.84     35.89 o 
  -9   7   4      236.03      237.20     48.54 o 
  -8   7   4       23.20      112.38     25.74 o 
  -7   7   4      142.41      207.07     38.45 o 
  -6   7   4      302.60      327.28     44.81 o 
  -5   7   4      191.37      244.37     36.61 o 
  -4   7   4      313.69      289.13     38.11 o 
  -3   7   4     1419.41     1252.43     61.06 o 
  -2   7   4       33.40       59.93     15.63 o 
  -1   7   4     1989.94     1758.45     71.18 o 
   0   7   4      297.15      335.16     39.70 o 
   1   7   4      409.85      421.16     44.35 o 
   2   7   4      459.45      454.25     47.60 o 
   3   7   4      304.89      334.05     54.30 o 
   4   7   4       71.30      159.95     27.57 o 
   5   7   4      251.00      334.91     40.29 o 
   6   7   4        9.34       42.01     12.19 o 
   7   7   4      955.14      817.36     66.81 o 
   8   7   4       13.66       37.24     16.02 o 
  -8   8   4       37.80       74.28     18.30 o 
  -7   8   4       13.72       72.23     19.67 o 
  -6   8   4       20.34       82.28     17.76 o 
  -5   8   4       38.22       66.69     33.64 o 
  -4   8   4      218.65      250.18     35.93 o 
  -3   8   4        7.11       37.43     11.62 o 
  -2   8   4      987.97      866.78     45.85 o 
  -1   8   4       67.34       83.64     20.25 o 
   0   8   4      963.49      886.35     69.56 o 
   1   8   4      179.50      173.14     41.85 o 
   2   8   4      285.93      268.16     51.97 o 
   3   8   4       56.17       75.96     26.80 o 
   4   8   4      108.73      106.71     33.19 o 
   5   8   4      107.06      168.05     37.01 o 
   6   8   4      941.73      745.19     64.44 o 
   7   8   4       49.97      126.99     23.18 o 
  -6   9   4        1.11      107.23     26.63 o 
  -5   9   4      171.17      242.70     44.71 o 
  -4   9   4       15.21      112.72     24.77 o 
  -3   9   4       82.48      134.71     22.00 o 
  -2   9   4        2.08       33.99     29.61 o 
  -1   9   4      649.11      542.79     71.19 o 
   0   9   4      416.69      386.58     62.09 o 
   1   9   4      317.24      276.16     55.38 o 
   2   9   4      225.52      208.44     51.64 o 
   3   9   4      364.50      386.80     67.13 o 
   4   9   4       83.24       82.67     33.84 o 
   5   9   4      414.36      445.14    105.37 o 
   6   9   4       35.14      128.87     42.73 o 
  -4  10   4      149.71      146.24     45.81 o 
  -3  10   4       16.92       81.85     35.74 o 
  -2  10   4      153.86      206.23     42.24 o 
  -1  10   4       54.60       71.58     32.95 o 
   0  10   4       78.93       96.17     35.30 o 
   1  10   4       20.19       55.98     27.60 o 
   2  10   4      364.66      337.25     63.64 o 
   3  10   4        0.13       18.39     23.09 o 
   4  10   4      288.19      302.20     62.87 o 
 -11   0   5      265.01      359.87     87.40 o 
  -9   0   5     1041.58      822.80     91.86 o 
  -7   0   5     1912.41     2093.14    125.47 o 
  -5   0   5     1204.54     1383.40     58.78 o 
  -3   0   5      709.68     1038.11     30.38 o 
  -1   0   5     6650.13     7030.09     80.00 o 
   1   0   5     1169.13     1379.65     56.21 o 
   3   0   5     3922.12     3958.82    139.59 o 
   5   0   5       58.25       72.89     32.42 o 
   7   0   5      137.46      142.50     45.01 o 
   9   0   5     1703.48     1559.96    120.00 o 
  11   0   5      291.15      352.16     88.80 o 
 -12   1   5       97.72      161.85     58.55 o 
 -11   1   5       59.37      104.93     47.68 o 
 -10   1   5      692.27      718.47     67.44 o 
  -9   1   5        0.44       26.69     18.96 o 
  -8   1   5      610.03      569.81     53.74 o 
  -7   1   5      429.28      479.17     50.85 o 
  -6   1   5      795.35      755.34     49.38 o 
  -5   1   5     1024.14      910.75     52.12 o 
  -4   1   5       45.43      111.42     15.77 o 
  -3   1   5      344.23      425.82     14.61 o 
  -2   1   5        6.78       17.39      5.32 o 
  -1   1   5      217.22      248.95     12.23 o 
   0   1   5      138.88      205.73     11.76 o 
   1   1   5     2399.00     2637.14     58.29 o 
   2   1   5     1931.77     1726.76     50.70 o 
   3   1   5      304.12      332.25     35.87 o 
   4   1   5      925.55      792.30     84.80 o 
   5   1   5       67.84      114.66     28.07 o 
   6   1   5      377.99      420.65     55.00 o 
   7   1   5      296.41      347.08     47.80 o 
   8   1   5      683.60      641.09     58.14 o 
   9   1   5        0.05       10.22     16.43 o 
  10   1   5      167.70      205.87     74.66 o 
  11   1   5        7.23        7.95     22.67 o 
 -11   2   5      417.68      401.98     79.20 o 
 -10   2   5       60.94       41.33     27.53 o 
  -9   2   5      165.53      156.95     41.29 o 
  -8   2   5      406.24      454.39     44.69 o 
  -7   2   5        4.36       31.53     15.25 o 
  -6   2   5      152.48      207.33     21.60 o 
  -5   2   5      832.46      852.84     32.95 o 
  -4   2   5      365.99      338.72     20.83 o 
  -3   2   5     1158.90     1078.34     25.18 o 
  -2   2   5      596.91      617.57     19.38 o 
  -1   2   5      226.93      226.97     15.65 o 
   0   2   5     4231.13     4359.87     47.03 o 
   1   2   5      553.70      476.19     27.45 o 
   2   2   5      167.09      172.24     21.78 o 
   3   2   5      963.55      818.48     48.73 o 
   4   2   5      407.52      382.31     42.31 o 
   5   2   5     1474.43     1350.06     69.02 o 
   6   2   5        4.00        9.52     16.05 o 
   7   2   5     1925.31     1677.42    140.68 o 
   8   2   5       48.19       53.46     19.76 o 
   9   2   5       73.12      102.29     33.76 o 
  10   2   5       24.46       23.61     33.05 o 
  11   2   5        6.93       22.56     32.12 o 
 -11   3   5        0.81        2.65     20.42 o 
 -10   3   5      192.19      195.44     50.01 o 
  -9   3   5      359.86      325.65     64.23 o 
  -8   3   5       56.30       28.64     19.16 o 
  -7   3   5       40.44       76.06     29.28 o 
  -6   3   5      416.99      417.66     36.06 o 
  -5   3   5       34.84       62.79     12.57 o 
  -4   3   5     2885.65     2791.34     83.91 o 
  -3   3   5       30.09       49.81      7.46 o 
  -2   3   5     4585.73     4422.71     70.52 o 
  -1   3   5      170.19      239.63     20.79 o 
   0   3   5     1928.46     1866.08     47.71 o 
   1   3   5      307.96      394.05     31.39 o 
   2   3   5      203.40      181.78     24.00 o 
   3   3   5      477.07      538.34     34.59 o 
   4   3   5     1907.26     1964.28     82.31 o 
   5   3   5        4.48        8.73     16.35 o 
   6   3   5     2539.65     2319.47     79.95 o 
   7   3   5        0.42       19.32      9.89 o 
   8   3   5      861.69      867.08     53.57 o 
   9   3   5      238.06      271.23     49.85 o 
  10   3   5       74.56       84.40     23.98 o 
  11   3   5       53.06      104.63     38.59 o 
 -11   4   5      124.20       83.64     36.29 o 
 -10   4   5      201.74      321.42    119.80 o 
  -9   4   5      387.25      308.04     61.84 o 
  -8   4   5        0.41       -8.65     14.30 o 
  -7   4   5     2221.47     2021.64    121.33 o 
  -6   4   5       30.93       45.81     17.91 o 
  -5   4   5      586.27      604.94     39.42 o 
  -4   4   5      158.16      188.70     20.30 o 
  -3   4   5      385.40      419.14     26.22 o 
  -2   4   5     1160.76     1091.88     39.46 o 
  -1   4   5      892.76      810.35     31.42 o 
   0   4   5     2708.89     2792.80     49.59 o 
   1   4   5     1246.84     1254.95     39.98 o 
   2   4   5      364.58      372.46     26.69 o 
   3   4   5     1542.06     1467.01     49.02 o 
   4   4   5      523.35      513.85     37.92 o 
   5   4   5     1013.61      926.25     50.11 o 
   6   4   5      246.09      282.85     36.55 o 
   7   4   5      352.87      427.08     45.51 o 
   8   4   5      127.52      180.51     37.33 o 
   9   4   5      163.49      163.00     37.95 o 
  10   4   5       31.72       86.55     24.56 o 
 -10   5   5      290.95      186.16     47.86 o 
  -9   5   5        7.71       32.98     26.35 o 
  -8   5   5      825.59      717.20     74.87 o 
  -7   5   5      130.87      133.51     23.86 o 
  -6   5   5     3586.34     3274.82     99.75 o 
  -5   5   5      240.04      232.71     34.17 o 
  -4   5   5      108.14      109.21     23.10 o 
  -3   5   5      320.61      351.33     28.48 o 
  -2   5   5      112.04      106.95     18.89 o 
  -1   5   5        2.40       10.95     10.95 o 
   0   5   5     1920.21     1701.67     62.02 o 
   1   5   5        2.34       13.04      9.20 o 
   2   5   5     1291.23     1205.53     44.58 o 
   3   5   5       79.11       79.70     17.90 o 
   4   5   5      732.04      628.95     44.18 o 
   5   5   5      105.73      159.22     28.75 o 
   6   5   5       16.10       26.84     11.27 o 
   7   5   5       57.70      111.90     21.21 o 
   8   5   5      120.65      165.65     33.93 o 
   9   5   5        5.98       73.41     23.28 o 
  10   5   5      677.83      663.49     82.97 o 
 -10   6   5       52.97      111.79     30.19 o 
  -9   6   5      326.96      314.62     56.74 o 
  -8   6   5        1.44       32.16     24.08 o 
  -7   6   5      495.60      518.49     51.45 o 
  -6   6   5      181.18      224.67     37.09 o 
  -5   6   5     1515.16     1412.50     66.77 o 
  -4   6   5      671.01      663.14     47.29 o 
  -3   6   5     1015.23      946.36     43.17 o 
  -2   6   5      101.73      125.99     20.54 o 
  -1   6   5     1540.64     1290.47     50.51 o 
   0   6   5      809.58      689.76     43.90 o 
   1   6   5     1486.70     1252.58     81.15 o 
   2   6   5        0.58       -8.07     12.42 o 
   3   6   5     1083.65      974.48     44.65 o 
   4   6   5       65.17      100.98     23.85 o 
   5   6   5      154.63      193.79     31.87 o 
   6   6   5        6.38       42.77     14.53 o 
   7   6   5      169.09      228.75     35.80 o 
   8   6   5       76.85      168.26     44.68 o 
   9   6   5      453.80      527.85     71.33 o 
  -9   7   5       16.22       67.83     24.34 o 
  -8   7   5       41.66       74.80     28.99 o 
  -7   7   5       55.88      103.86     24.11 o 
  -6   7   5       52.35      105.28     24.80 o 
  -5   7   5      214.33      230.44     35.80 o 
  -4   7   5      918.51      859.28     52.94 o 
  -3   7   5        3.47       47.73     12.97 o 
  -2   7   5     2018.06     1825.94     63.95 o 
  -1   7   5      119.14      173.37     29.13 o 
   0   7   5      450.73      460.00     41.03 o 
   1   7   5      492.89      493.44     47.70 o 
   2   7   5      800.05      648.02     49.50 o 
   3   7   5      103.14      133.75     39.05 o 
   4   7   5      486.57      435.08     61.00 o 
   5   7   5        0.57       28.72     12.65 o 
   6   7   5      701.26      636.68     53.40 o 
   7   7   5       17.92       82.85     21.08 o 
   8   7   5      341.93      354.39     91.27 o 
  -8   8   5        0.73      117.31     24.49 o 
  -7   8   5       14.81       39.68     13.67 o 
  -6   8   5        2.16       57.62     19.17 o 
  -5   8   5      243.34      313.10     41.50 o 
  -4   8   5       11.51       55.09     14.82 o 
  -3   8   5      677.31      640.97     42.12 o 
  -2   8   5       11.38       58.53     24.10 o 
  -1   8   5      916.95      833.52     61.94 o 
   0   8   5      103.55      132.01     25.53 o 
   1   8   5       49.36       63.08     25.91 o 
   2   8   5       60.05       82.27     29.14 o 
   3   8   5      207.57      171.53     57.48 o 
   4   8   5       79.94      128.15     37.99 o 
   5   8   5      419.80      509.36     69.13 o 
   6   8   5        0.75       52.27     57.41 o 
   7   8   5      368.45      460.59     95.15 o 
  -6   9   5       53.55      129.28     46.12 o 
  -5   9   5       42.51      102.67     21.04 o 
  -4   9   5      282.12      327.96     44.07 o 
  -3   9   5        0.23       16.49     30.38 o 
  -2   9   5      274.30      303.57     53.22 o 
  -1   9   5      249.92      258.71     52.72 o 
   0   9   5      463.98      465.30     69.32 o 
   1   9   5      110.38       81.23     32.85 o 
   2   9   5      212.22      219.27     50.92 o 
   3   9   5      261.56      303.04     58.38 o 
   4   9   5      216.97      298.18     57.62 o 
   5   9   5       34.61       53.03     36.56 o 
   6   9   5       93.77      187.85     35.16 o 
  -4  10   5       14.08      105.56     32.18 o 
  -3  10   5       26.94      100.99     31.48 o 
  -2  10   5       88.36      139.53     39.13 o 
  -1  10   5      274.20      286.37     56.15 o 
   0  10   5        5.95       24.72     21.58 o 
   1  10   5      399.69      432.12     71.66 o 
   2  10   5        9.51       44.57     23.39 o 
   3  10   5      273.76      285.69     59.75 o 
 -10   0   6      664.43      619.02     99.71 o 
  -8   0   6     2051.20     1880.36    129.87 o 
  -6   0   6      177.02      173.51     44.78 o 
  -4   0   6     2603.47     3459.54     59.80 o 
  -2   0   6     1279.62     1419.27     39.35 o 
   0   0   6     3969.53     3947.55     66.82 o 
   2   0   6     1127.55     1180.49     76.43 o 
   4   0   6       48.56       76.83     32.56 o 
   6   0   6      569.28      497.93     76.08 o 
   8   0   6     1356.64     1193.72    106.94 o 
 -11   1   6      355.26      282.06     79.05 o 
 -10   1   6       12.90       23.35     17.62 o 
  -9   1   6      707.74      678.91     83.44 o 
  -8   1   6      258.54      328.34     47.53 o 
  -7   1   6      710.89      669.51     43.14 o 
  -6   1   6     2492.12     2482.46     75.41 o 
  -5   1   6      507.96      492.68     24.83 o 
  -4   1   6      969.98     1081.08     33.90 o 
  -3   1   6        8.90       31.12      6.29 o 
  -2   1   6      751.14      774.24     20.82 o 
  -1   1   6     4824.66     4937.28     61.64 o 
   0   1   6      340.39      361.47     14.92 o 
   1   1   6      224.46      221.21     22.94 o 
   2   1   6     2210.03     1983.03     57.98 o 
   3   1   6      503.89      449.43     40.52 o 
   4   1   6     1045.92     1041.24     76.13 o 
   5   1   6      539.82      488.07     50.43 o 
   6   1   6      320.75      328.28     45.43 o 
   7   1   6      719.81      670.33     74.49 o 
   8   1   6      175.32      216.35     42.62 o 
   9   1   6      864.37      837.28     64.33 o 
  10   1   6        4.68       33.92     34.34 o 
  11   1   6      181.78      236.79     77.79 o 
 -11   2   6       41.79       43.51     25.30 o 
 -10   2   6      350.41      386.14     63.89 o 
  -9   2   6      171.49      149.45     38.33 o 
  -8   2   6      110.86      134.64     38.25 o 
  -7   2   6      243.81      239.42     32.57 o 
  -6   2   6     1140.26     1133.41     67.77 o 
  -5   2   6      241.54      280.06     27.37 o 
  -4   2   6     3380.14     3476.29     85.13 o 
  -3   2   6      619.33      669.82     21.48 o 
  -2   2   6       75.23       85.70     12.36 o 
  -1   2   6     1203.73     1309.68     29.16 o 
   0   2   6        3.80       20.54      5.93 o 
   1   2   6     1699.72     1678.34     53.18 o 
   2   2   6      723.78      720.22     37.42 o 
   3   2   6      189.45      202.42     33.47 o 
   4   2   6     2950.44     2740.40     96.85 o 
   5   2   6       60.79       61.86     24.53 o 
   6   2   6     1554.03     1378.64     76.91 o 
   7   2   6       68.16       74.93     29.27 o 
   8   2   6      350.58      385.85     54.23 o 
   9   2   6        4.82       29.31     43.74 o 
  10   2   6       21.93       16.49     25.12 o 
  11   2   6      203.88      179.28     71.42 o 
 -11   3   6       35.52       36.95     24.49 o 
 -10   3   6       11.91       27.28     23.92 o 
  -9   3   6      251.33      225.75     49.56 o 
  -8   3   6        8.22        1.55     17.31 o 
  -7   3   6       46.36       38.65     24.80 o 
  -6   3   6      300.78      278.89     37.44 o 
  -5   3   6     2321.15     1981.58    188.28 o 
  -4   3   6      537.41      491.66     24.50 o 
  -3   3   6     1044.69     1065.74     48.95 o 
  -2   3   6      979.20     1034.08     26.78 o 
  -1   3   6      110.69      195.77     20.48 o 
   0   3   6      189.43      210.89     21.33 o 
   1   3   6     1136.17     1106.60     46.52 o 
   2   3   6      838.39      832.99     42.20 o 
   3   3   6     3691.20     3523.36    195.60 o 
   4   3   6      113.02      138.81     33.21 o 
   5   3   6     4141.05     3797.93    123.00 o 
   6   3   6        2.25       50.98     20.74 o 
   7   3   6      676.81      721.41     51.09 o 
   8   3   6       90.56       81.54     22.56 o 
   9   3   6       15.66       35.38     43.32 o 
  10   3   6       34.03       38.54     16.15 o 
 -11   4   6       49.13       48.54     27.13 o 
 -10   4   6      202.44      184.66     51.38 o 
  -9   4   6        0.34       23.62     24.61 o 
  -8   4   6       38.01       52.45     26.84 o 
  -7   4   6        7.62       16.70     18.10 o 
  -6   4   6      818.45      753.76     47.56 o 
  -5   4   6      674.99      576.26     58.95 o 
  -4   4   6      745.59      642.88     40.04 o 
  -3   4   6     1321.75     1202.19     42.02 o 
  -2   4   6     1319.85     1219.44     53.32 o 
  -1   4   6     1847.53     1732.38     51.63 o 
   0   4   6     2890.12     2703.71     65.43 o 
   1   4   6      354.46      372.24     35.03 o 
   2   4   6      655.62      574.59     39.18 o 
   3   4   6      601.67      623.90     47.87 o 
   4   4   6     2174.23     1895.74    129.87 o 
   5   4   6       46.48       45.88     14.56 o 
   6   4   6      168.09      221.74     35.29 o 
   7   4   6      256.29      291.61     39.76 o 
   8   4   6      336.05      339.11     43.47 o 
   9   4   6       82.09       81.04     38.58 o 
  10   4   6      208.99      231.67     50.09 o 
 -10   5   6       33.79       29.33     23.79 o 
  -9   5   6      517.53      442.09     67.20 o 
  -8   5   6       26.79       52.41     20.75 o 
  -7   5   6      435.91      489.23     73.91 o 
  -6   5   6      143.65      250.59     51.09 o 
  -5   5   6      352.54      403.41     53.17 o 
  -4   5   6      256.82      300.32     35.98 o 
  -3   5   6      678.02      669.12     34.71 o 
  -2   5   6       19.67       15.66     11.29 o 
  -1   5   6     2949.84     2714.02     69.72 o 
   0   5   6        0.02        7.63     13.21 o 
   1   5   6     1612.81     1510.04     78.09 o 
   2   5   6       50.50       55.36     15.00 o 
   3   5   6      536.92      490.64     37.42 o 
   4   5   6       77.03       82.91     21.37 o 
   5   5   6        4.02       45.95     14.36 o 
   6   5   6       90.01       94.48     22.89 o 
   7   5   6      109.13      161.51     37.23 o 
   8   5   6        5.35       47.82     20.02 o 
   9   5   6      562.75      616.31     75.76 o 
  -9   6   6      124.43      143.98     40.70 o 
  -8   6   6      559.93      498.07    101.71 o 
  -7   6   6      260.12      263.44     37.71 o 
  -6   6   6      208.98      255.46     36.69 o 
  -5   6   6       91.68      119.32     24.17 o 
  -4   6   6      588.48      579.19     43.81 o 
  -3   6   6       40.13       84.40     16.79 o 
  -2   6   6      659.97      666.98     38.40 o 
  -1   6   6      748.06      706.61     39.46 o 
   0   6   6     1522.49     1277.02     59.29 o 
   1   6   6      110.92      132.04     28.89 o 
   2   6   6      624.99      544.72     45.36 o 
   3   6   6       91.04      126.76     21.79 o 
   4   6   6      275.95      348.30     33.47 o 
   5   6   6        5.17       45.00     15.51 o 
   6   6   6      128.73      144.73     27.01 o 
   7   6   6       36.93      119.05     23.45 o 
   8   6   6      391.56      420.48     60.73 o 
   9   6   6       12.73      108.00     27.43 o 
  -9   7   6       47.31      133.22     51.55 o 
  -8   7   6      164.67      150.99     40.73 o 
  -7   7   6      267.87      282.13     41.32 o 
  -6   7   6       63.59      106.69     22.69 o 
  -5   7   6      526.62      602.49     55.07 o 
  -4   7   6       25.48       87.38     21.36 o 
  -3   7   6      712.51      681.78     41.87 o 
  -2   7   6      166.99      169.80     30.69 o 
  -1   7   6      413.38      459.19     44.95 o 
   0   7   6       81.15      102.63     23.19 o 
   1   7   6      213.54      234.92     50.66 o 
   2   7   6        2.76       29.23     17.73 o 
   3   7   6      349.16      453.98     53.91 o 
   4   7   6       76.07       75.56     33.61 o 
   5   7   6      482.69      548.90     69.99 o 
   6   7   6       34.95       53.32     14.84 o 
   7   7   6      443.16      455.63     53.69 o 
   8   7   6        0.01       62.88     19.08 o 
  -7   8   6       29.56       81.86     19.56 o 
  -6   8   6      384.90      540.86     57.75 o 
  -5   8   6        4.46       55.11     23.10 o 
  -4   8   6      502.18      531.71     53.96 o 
  -3   8   6        7.57       62.77     15.97 o 
  -2   8   6      446.50      435.65     45.39 o 
  -1   8   6        0.10       33.30     19.25 o 
   0   8   6      138.81      207.19     33.39 o 
   1   8   6        2.54       46.74     24.15 o 
   2   8   6      370.63      324.15     56.91 o 
   3   8   6      258.82      210.35     46.49 o 
   4   8   6      445.55      400.54     65.08 o 
   5   8   6       32.11       77.15     34.52 o 
   6   8   6      494.54      507.67     73.54 o 
   7   8   6        0.14      128.81     42.37 o 
  -6   9   6       17.94       69.76     29.49 o 
  -5   9   6      238.22      286.79     42.69 o 
  -4   9   6       19.58       56.43     15.99 o 
  -3   9   6      114.43      170.53     31.19 o 
  -2   9   6       11.91       84.49     23.48 o 
  -1   9   6      583.79      534.69     69.12 o 
   0   9   6        0.86       21.95     36.26 o 
   1   9   6      349.08      239.62     54.00 o 
   2   9   6      379.84      342.29     63.48 o 
   3   9   6      210.96      213.14     75.23 o 
   4   9   6      140.83      149.67     45.61 o 
   5   9   6      160.93      171.78     44.53 o 
  -2  10   6      329.41      324.73     81.81 o 
  -1  10   6        5.98       20.37     23.15 o 
   0  10   6      379.05      313.92     63.87 o 
   1  10   6       12.37       26.19     26.60 o 
   2  10   6       94.88      127.62     40.49 o 
   3  10   6        0.16       22.83     21.52 o 
 -11   0   7      365.94      348.74     87.66 o 
  -9   0   7      870.19      910.33     97.21 o 
  -7   0   7       15.36        8.55     24.17 o 
  -5   0   7      855.39      993.96     57.65 o 
  -3   0   7      840.40      838.07     32.94 o 
  -1   0   7     2201.83     2209.92     58.48 o 
   1   0   7     3749.73     3913.54    184.35 o 
   3   0   7      938.29      820.24     72.66 o 
   5   0   7      664.70      614.89     70.65 o 
   7   0   7      673.51      443.04     79.49 o 
   9   0   7     1975.48     1869.72    141.43 o 
 -11   1   7        3.06       18.06     22.92 o 
 -10   1   7      341.01      338.65     60.80 o 
  -9   1   7      190.16      232.54     36.09 o 
  -8   1   7      796.62      637.31     47.14 o 
  -7   1   7       75.98       85.02     21.51 o 
  -6   1   7      476.38      529.37     37.78 o 
  -5   1   7      613.82      581.62     27.15 o 
  -4   1   7      922.00      983.65     41.28 o 
  -3   1   7       68.03      108.31     10.97 o 
  -2   1   7     1889.95     1879.21     34.89 o 
  -1   1   7        4.18       16.17      5.83 o 
   0   1   7     2050.70     2141.49     37.57 o 
   1   1   7     1145.68     1204.08     45.79 o 
   2   1   7     2503.06     2451.83     80.18 o 
   3   1   7     1761.30     1765.49     90.31 o 
   4   1   7     1124.82     1073.01     62.85 o 
   5   1   7      622.25      589.42     54.00 o 
   6   1   7      933.11      731.82     57.57 o 
   7   1   7        1.18        6.27     17.41 o 
   8   1   7      796.77      717.72     61.42 o 
   9   1   7       73.17      121.41     31.92 o 
  10   1   7      267.54      304.65     75.02 o 
 -11   2   7       10.18       -0.16     22.06 o 
 -10   2   7        1.90       12.58     26.16 o 
  -9   2   7      326.41      301.60     56.19 o 
  -8   2   7      321.74      282.91     49.33 o 
  -7   2   7      377.96      296.77     47.98 o 
  -6   2   7       62.17       56.73     16.59 o 
  -5   2   7     1639.76     1623.10     68.08 o 
  -4   2   7       22.92       22.33      8.94 o 
  -3   2   7      613.52      653.63     22.89 o 
  -2   2   7       33.01       43.90      8.10 o 
  -1   2   7     1029.91     1043.56     26.15 o 
   0   2   7      124.99      185.06     13.92 o 
   1   2   7     5230.55     5208.96     98.32 o 
   2   2   7      841.44      782.23     40.99 o 
   3   2   7     6296.00     6093.63    143.18 o 
   4   2   7        4.60       21.25     19.23 o 
   5   2   7     2372.67     2192.44    117.95 o 
   6   2   7        0.79        2.04     17.28 o 
   7   2   7      150.33      150.34     37.81 o 
   8   2   7       31.37       52.43     21.63 o 
   9   2   7       24.07       63.02     25.35 o 
  10   2   7       81.48      114.61     29.53 o 
 -11   3   7       16.25       42.58     27.31 o 
 -10   3   7       51.66       24.65     22.61 o 
  -9   3   7        1.87       18.30     19.37 o 
  -8   3   7       76.65       77.49     30.43 o 
  -7   3   7       13.64       24.11     20.73 o 
  -6   3   7      438.20      450.77     57.17 o 
  -5   3   7      169.04      132.44     29.27 o 
  -4   3   7     1176.33     1147.68     51.30 o 
  -3   3   7      278.43      291.00     23.00 o 
  -2   3   7       19.61       62.00     10.00 o 
  -1   3   7       14.25       28.37      7.73 o 
   0   3   7     3034.00     2911.92     65.76 o 
   1   3   7        0.15       -2.39     10.52 o 
   2   3   7     1827.95     1631.00     61.18 o 
   3   3   7        0.65       11.31     13.30 o 
   4   3   7     2641.49     2416.59     97.90 o 
   5   3   7      908.62      746.56     58.63 o 
   6   3   7      427.10      398.95     56.23 o 
   7   3   7       16.99       35.92     23.93 o 
   8   3   7       13.48       46.30     20.96 o 
   9   3   7       14.13       51.17     28.02 o 
  10   3   7       63.70      112.02     31.70 o 
 -10   4   7        9.29       58.80     30.96 o 
  -9   4   7      221.07      274.42     56.58 o 
  -8   4   7      143.77      167.85     44.29 o 
  -7   4   7      587.56      660.26     72.51 o 
  -6   4   7      154.83      169.79     30.81 o 
  -5   4   7      257.69      292.87     35.51 o 
  -4   4   7      484.81      399.69     39.03 o 
  -3   4   7      512.37      500.79     45.03 o 
  -2   4   7       90.30      118.26     18.92 o 
  -1   4   7     1463.74     1240.77     45.99 o 
   0   4   7       94.69      128.02     20.78 o 
   1   4   7      132.21      115.04     24.48 o 
   2   4   7      148.11      167.78     28.21 o 
   3   4   7      732.91      587.91     44.54 o 
   4   4   7      580.69      428.56     79.08 o 
   5   4   7      820.67      647.62     59.72 o 
   6   4   7      185.22      213.77     35.19 o 
   7   4   7      771.61      714.69     52.73 o 
   8   4   7        7.24       52.31     17.47 o 
   9   4   7      134.78      141.79     34.87 o 
  10   4   7        9.83       57.36     46.08 o 
 -10   5   7      617.96      612.79     85.57 o 
  -9   5   7       27.07       51.01     29.93 o 
  -8   5   7      184.04      212.42     49.83 o 
  -7   5   7       29.11       38.09     19.70 o 
  -6   5   7      207.84      264.42     35.72 o 
  -5   5   7      161.20      271.57     45.35 o 
  -4   5   7      382.97      379.65     35.41 o 
  -3   5   7       21.14       99.83     16.85 o 
  -2   5   7     2705.47     2476.90     67.56 o 
  -1   5   7      147.44      164.33     24.05 o 
   0   5   7     1326.39     1124.11     54.06 o 
   1   5   7       15.01       20.86     16.77 o 
   2   5   7       67.66       87.50     19.38 o 
   3   5   7      148.28      150.73     22.72 o 
   4   5   7      561.95      523.60     36.19 o 
   5   5   7        1.93       35.68     12.82 o 
   6   5   7      525.12      565.45     53.08 o 
   7   5   7       36.95       54.65     16.43 o 
   8   5   7      800.62      789.88     61.89 o 
   9   5   7       30.03       69.54     30.22 o 
  -9   6   7      309.11      306.97     59.92 o 
  -8   6   7      503.88      419.12     66.36 o 
  -7   6   7       17.30       36.54     19.70 o 
  -6   6   7       78.08      124.45     30.24 o 
  -5   6   7      242.15      304.09     39.37 o 
  -4   6   7      145.11      197.57     31.64 o 
  -3   6   7      886.22      814.73     41.43 o 
  -2   6   7      412.06      397.41     35.27 o 
  -1   6   7      526.77      489.96     38.55 o 
   0   6   7      232.64      285.46     35.90 o 
   1   6   7      321.23      328.48     40.24 o 
   2   6   7        4.72       42.49     16.97 o 
   3   6   7       38.02       47.94     22.79 o 
   4   6   7      221.18      242.62     29.49 o 
   5   6   7      229.05      269.42     41.74 o 
   6   6   7       25.20       77.46     19.97 o 
   7   6   7      280.16      297.26     41.32 o 
   8   6   7       31.88      103.30     25.64 o 
  -8   7   7      285.46      267.83     56.97 o 
  -7   7   7       30.32       62.50     21.00 o 
  -6   7   7      342.46      390.69     87.30 o 
  -5   7   7      252.92      264.86     44.53 o 
  -4   7   7      573.58      571.71     48.76 o 
  -3   7   7      483.07      539.94     51.63 o 
  -2   7   7        3.57       34.30     13.59 o 
  -1   7   7        1.92       39.93     13.51 o 
   0   7   7      150.17      169.09     28.06 o 
   1   7   7        1.03       16.10     20.19 o 
   2   7   7     1362.00     1160.87     62.71 o 
   3   7   7        2.93       41.49     22.80 o 
   4   7   7      258.46      289.09     38.84 o 
   5   7   7       78.49      110.15     29.47 o 
   6   7   7      201.46      188.36     43.74 o 
   7   7   7       18.40       23.66     12.37 o 
   8   7   7        2.59      112.22     21.84 o 
  -7   8   7      253.02      304.52     44.05 o 
  -6   8   7        4.13       58.55     21.12 o 
  -5   8   7      781.84      776.98     57.50 o 
  -4   8   7       10.04       61.38     19.81 o 
  -3   8   7      109.15      176.77     32.26 o 
  -2   8   7       82.70       91.81     18.24 o 
  -1   8   7      103.52      123.94     26.71 o 
   0   8   7      192.15      251.01     39.13 o 
   1   8   7      907.99      856.99     57.71 o 
   2   8   7      115.94      190.88     30.41 o 
   3   8   7      630.20      530.03     74.59 o 
   4   8   7       28.91       49.35     30.55 o 
   5   8   7      259.41      293.47     98.86 o 
   6   8   7       99.55      187.14     40.84 o 
  -5   9   7       66.16      128.46     36.12 o 
  -4   9   7      292.63      333.72     47.14 o 
  -3   9   7       92.09      130.85     27.45 o 
  -2   9   7      270.57      300.81     50.13 o 
  -1   9   7       65.72      132.70     23.13 o 
   0   9   7      291.55      284.74     58.35 o 
   1   9   7      150.46      147.13     50.63 o 
   2   9   7      118.90      130.22     37.68 o 
   3   9   7       90.56       72.29     28.83 o 
   4   9   7       82.11      112.56     33.99 o 
   5   9   7       54.66       62.58     29.99 o 
  -3  10   7      284.13      422.11     91.20 o 
  -2  10   7       44.77      150.92     48.22 o 
  -1  10   7      379.61      422.56     69.13 o 
   0  10   7       48.12      104.56     37.00 o 
   1  10   7       20.44       51.01     28.09 o 
   2  10   7        6.12       31.52     25.15 o 
 -10   0   8       39.59      131.99     48.79 o 
  -8   0   8      139.21      161.67     37.29 o 
  -6   0   8      187.84      331.39     44.11 o 
  -4   0   8     3220.05     3076.19     92.71 o 
  -2   0   8     1457.86     1353.06     44.71 o 
   0   0   8     2659.87     2800.29     65.69 o 
   2   0   8      713.30      701.71     67.68 o 
   4   0   8     3681.92     3522.81    165.46 o 
   6   0   8     1852.58     1385.14    113.79 o 
   8   0   8      463.65      518.05     90.47 o 
  10   0   8       14.11        0.04     23.91 o 
 -11   1   8      111.32      127.31     36.36 o 
 -10   1   8      157.62      151.28     33.27 o 
  -9   1   8      172.65      221.77     44.52 o 
  -8   1   8        0.88       27.28     13.11 o 
  -7   1   8      158.77      146.32     27.22 o 
  -6   1   8      797.88      768.55     44.34 o 
  -5   1   8      754.41      751.71     36.38 o 
  -4   1   8      675.23      640.75     26.51 o 
  -3   1   8     2372.82     2254.69     49.64 o 
  -2   1   8        7.23       12.90      6.07 o 
  -1   1   8     4216.90     4402.84     57.17 o 
   0   1   8      143.97      241.11     16.73 o 
   1   1   8     3485.42     3539.34     82.65 o 
   2   1   8        0.88        5.07      9.58 o 
   3   1   8     1832.62     1580.57     75.32 o 
   4   1   8      122.68       81.66     28.98 o 
   5   1   8     2563.24     2228.46     98.22 o 
   6   1   8       47.81       39.40     24.39 o 
   7   1   8      333.54      289.71     50.88 o 
   8   1   8      609.94      565.40     66.94 o 
   9   1   8      320.54      361.14     57.18 o 
  10   1   8        1.08       35.64     32.30 o 
 -11   2   8      124.96      136.18     40.75 o 
 -10   2   8      147.08      146.13     40.64 o 
  -9   2   8      173.20      144.77     41.15 o 
  -8   2   8      897.86      763.94     65.05 o 
  -7   2   8        5.85       40.80     19.34 o 
  -6   2   8      495.66      418.13     62.49 o 
  -5   2   8      538.30      596.16     41.95 o 
  -4   2   8      310.56      363.02     23.98 o 
  -3   2   8        2.17       12.95      5.81 o 
  -2   2   8      983.01      889.54     34.40 o 
  -1   2   8      213.66      300.53     16.57 o 
   0   2   8     3884.64     3901.23     69.69 o 
   1   2   8     2203.98     1885.75     62.94 o 
   2   2   8     5192.27     5045.24    123.06 o 
   3   2   8       92.99       91.76     21.21 o 
   4   2   8     1468.04     1290.38     73.80 o 
   5   2   8      282.75      303.02     48.72 o 
   6   2   8      247.51      256.02     62.81 o 
   7   2   8      244.59      259.71     47.67 o 
   8   2   8      137.46      133.86     36.59 o 
   9   2   8        0.01       14.41     19.24 o 
  10   2   8      334.16      348.05     60.66 o 
 -11   3   8       53.46       74.21     33.75 o 
 -10   3   8        1.07       11.00     24.56 o 
  -9   3   8      672.71      639.14     80.81 o 
  -8   3   8        9.33       34.39     22.96 o 
  -7   3   8      550.66      512.60     64.41 o 
  -6   3   8      679.84      597.26     65.24 o 
  -5   3   8      587.00      491.68     39.40 o 
  -4   3   8       90.58       95.93     20.45 o 
  -3   3   8      196.18      182.53     22.79 o 
  -2   3   8      159.96      167.85     13.54 o 
  -1   3   8       22.70       28.43      9.21 o 
   0   3   8       21.27       10.62     11.03 o 
   1   3   8     5734.50     5262.68    168.49 o 
   2   3   8       77.17      118.59     24.96 o 
   3   3   8     1356.43     1153.31     58.48 o 
   4   3   8      584.45      516.19     59.37 o 
   5   3   8      286.87      330.48     51.37 o 
   6   3   8      196.73      218.99     45.91 o 
   7   3   8      121.14      159.05     39.47 o 
   8   3   8       43.58       67.42     28.01 o 
   9   3   8       82.55       96.65     23.59 o 
  10   3   8        0.20       23.89     20.05 o 
 -10   4   8      187.46      165.90     46.35 o 
  -9   4   8       51.25       53.99     28.93 o 
  -8   4   8       50.75       71.54     31.04 o 
  -7   4   8       73.08       68.48     28.38 o 
  -6   4   8       92.22      136.10     36.19 o 
  -5   4   8      588.04      604.74     47.32 o 
  -4   4   8     1122.74      888.69     50.11 o 
  -3   4   8        4.73       31.23     11.59 o 
  -2   4   8     1466.35     1307.02    126.35 o 
  -1   4   8      619.91      580.71     34.26 o 
   0   4   8      976.58      867.77     41.06 o 
   1   4   8      920.39      842.76     47.14 o 
   2   4   8      627.29      588.58     43.05 o 
   3   4   8      285.68      331.11     39.04 o 
   4   4   8      210.38      190.18     42.58 o 
   5   4   8      212.92      246.45     47.57 o 
   6   4   8      558.55      614.41     69.04 o 
   7   4   8       15.41       48.43     17.43 o 
   8   4   8      231.72      290.71     43.75 o 
   9   4   8       27.20       68.97     27.50 o 
 -10   5   8       39.54       69.09     32.78 o 
  -9   5   8       22.27       29.33     44.68 o 
  -8   5   8      130.15      110.75     39.52 o 
  -7   5   8      103.97       85.94     33.69 o 
  -6   5   8       67.50      147.26     47.29 o 
  -5   5   8      100.30      173.47     28.16 o 
  -4   5   8        5.12       46.11     26.63 o 
  -3   5   8     2418.00     2119.24     78.75 o 
  -2   5   8       51.71       87.82     17.23 o 
  -1   5   8     1005.99      925.10     43.35 o 
   0   5   8       82.88      136.96     25.27 o 
   1   5   8      153.54      161.77     27.84 o 
   2   5   8      136.12      133.11     27.92 o 
   3   5   8      145.21      156.93     25.69 o 
   4   5   8        8.00       34.90     13.87 o 
   5   5   8      557.51      535.19     46.54 o 
   6   5   8        9.09       52.80     13.69 o 
   7   5   8     1003.64      845.14     60.28 o 
   8   5   8        0.93       36.59     15.95 o 
   9   5   8      176.48      204.39     46.28 o 
  -9   6   8      141.12      209.34     49.12 o 
  -8   6   8      306.85      321.47     59.74 o 
  -7   6   8        0.08       36.03     20.70 o 
  -6   6   8      125.43      197.43     46.15 o 
  -5   6   8      535.67      494.03     49.19 o 
  -4   6   8      813.19      790.39     84.33 o 
  -3   6   8       95.28      114.38     24.60 o 
  -2   6   8      105.93      149.80     23.99 o 
  -1   6   8      317.99      379.72     36.05 o 
   0   6   8      104.92      130.76     25.97 o 
   1   6   8       22.21       45.39     18.19 o 
   2   6   8        8.60       33.75     16.12 o 
   3   6   8        3.06       45.88     18.38 o 
   4   6   8      210.97      223.49     41.99 o 
   5   6   8       71.99      125.14     25.33 o 
   6   6   8      481.35      463.50     51.25 o 
   7   6   8       96.51       92.36     25.16 o 
   8   6   8      123.49      156.71     33.69 o 
  -8   7   8       18.37       50.16     44.25 o 
  -7   7   8      311.80      285.73     55.73 o 
  -6   7   8      203.33      183.98     31.50 o 
  -5   7   8      376.91      360.71     45.45 o 
  -4   7   8      264.14      281.63     38.79 o 
  -3   7   8       32.88       58.04     24.60 o 
  -2   7   8        0.25       37.91     13.79 o 
  -1   7   8       95.83      112.11     20.93 o 
   0   7   8        1.18       48.16     15.70 o 
   1   7   8     1096.55      953.54     57.83 o 
   2   7   8        0.11       39.73     16.64 o 
   3   7   8      143.50      215.38     36.55 o 
   4   7   8      114.92      152.23     30.28 o 
   5   7   8       98.95       88.48     35.45 o 
   6   7   8        5.77       45.27     25.16 o 
   7   7   8        3.47       74.21     39.68 o 
  -7   8   8        2.60       88.41     20.05 o 
  -6   8   8      347.40      400.40     57.24 o 
  -5   8   8        0.20       40.55     16.47 o 
  -4   8   8       38.07       71.57     25.04 o 
  -3   8   8        6.35       39.98     17.51 o 
  -2   8   8       88.89      138.60     27.77 o 
  -1   8   8      134.17      195.24     32.17 o 
   0   8   8      554.57      531.87     53.50 o 
   1   8   8        0.01       41.97     22.23 o 
   2   8   8      929.72      799.48     68.02 o 
   3   8   8        8.97       17.73     22.83 o 
   4   8   8      232.46      212.32     51.97 o 
   5   8   8       20.89       29.75     28.59 o 
   6   8   8       18.47      100.63     31.60 o 
  -5   9   8      250.48      203.32     36.03 o 
  -4   9   8       82.25      162.29     37.77 o 
  -3   9   8      135.67      209.18     33.76 o 
  -2   9   8       40.81      115.03     26.10 o 
  -1   9   8      245.53      244.21     38.04 o 
   0   9   8       52.18       80.97     27.82 o 
   1   9   8      161.12      160.87     53.98 o 
   2   9   8       16.52       31.52     26.90 o 
   3   9   8      124.74      148.07     40.94 o 
   4   9   8       44.58       86.21     41.83 o 
  -1  10   8       33.53      160.48     30.47 o 
   0  10   8        6.34       61.65     29.84 o 
   1  10   8        5.79       39.09     29.09 o 
 -11   0   9      212.96      198.49     63.12 o 
  -9   0   9      145.15      203.59     49.82 o 
  -7   0   9      158.44      210.00     39.44 o 
  -5   0   9     5073.94     4740.52    130.66 o 
  -3   0   9     3133.34     3007.16     95.72 o 
  -1   0   9        5.18       11.98      8.49 o 
   1   0   9      911.10      747.34     49.53 o 
   3   0   9     3207.19     2873.64    147.66 o 
   5   0   9     3519.22     3274.26    173.16 o 
   7   0   9      385.62      338.88     78.80 o 
   9   0   9       82.42       87.67     42.56 o 
 -11   1   9       30.50       73.46     30.26 o 
 -10   1   9       50.75       91.60     30.10 o 
  -9   1   9       87.45      146.70     57.93 o 
  -8   1   9      319.45      374.36     55.77 o 
  -7   1   9      588.01      633.26     38.73 o 
  -6   1   9     1008.33      855.26     41.71 o 
  -5   1   9      595.23      571.94     32.40 o 
  -4   1   9     1207.20     1140.41     41.21 o 
  -3   1   9     1321.74     1227.01     32.10 o 
  -2   1   9     1942.21     1993.94     41.01 o 
  -1   1   9       18.51       15.89      6.90 o 
   0   1   9       73.09       95.18     12.49 o 
   1   1   9      664.14      708.08     39.69 o 
   2   1   9     2860.74     2636.03     79.09 o 
   3   1   9      190.66      176.01     36.16 o 
   4   1   9     2417.93     2071.10    129.04 o 
   5   1   9        0.18       -9.07     14.79 o 
   6   1   9      953.26      842.25     66.56 o 
   7   1   9      329.59      424.23     72.14 o 
   8   1   9      381.57      375.36     58.13 o 
   9   1   9        7.47       15.91     25.20 o 
  10   1   9       33.77       62.36     27.38 o 
 -11   2   9      113.55      148.05     45.33 o 
 -10   2   9       34.29       59.60     25.93 o 
  -9   2   9      274.30      310.55     55.33 o 
  -8   2   9       84.33       97.80     26.55 o 
  -7   2   9      455.17      458.96     59.07 o 
  -6   2   9      262.50      331.85     49.24 o 
  -5   2   9        2.90       36.44     14.38 o 
  -4   2   9      200.89      228.22     20.80 o 
  -3   2   9     1075.42      969.16     29.41 o 
  -2   2   9      324.90      353.61     19.11 o 
  -1   2   9     3952.09     4004.71     57.77 o 
   0   2   9        1.39       22.42      8.09 o 
   1   2   9     5778.66     5559.17    141.01 o 
   2   2   9     1000.81      950.87     49.39 o 
   3   2   9      897.85      801.29     63.18 o 
   4   2   9       24.72        4.57     19.99 o 
   5   2   9      157.47      197.18     42.45 o 
   6   2   9      249.40      309.87     52.83 o 
   7   2   9      364.44      364.94     59.52 o 
   8   2   9      185.57      252.21     52.57 o 
   9   2   9      177.82      231.20     51.02 o 
  10   2   9        5.37        9.38     29.25 o 
 -10   3   9      314.53      305.67     63.23 o 
  -9   3   9        6.56       22.21     24.57 o 
  -8   3   9      464.53      497.86     69.61 o 
  -7   3   9       46.29       48.09     24.76 o 
  -6   3   9        4.19       30.41     16.72 o 
  -5   3   9        0.30       19.42     13.23 o 
  -4   3   9     1063.24      845.68     46.86 o 
  -3   3   9      349.04      383.79     23.18 o 
  -2   3   9     1248.64     1209.04     32.26 o 
  -1   3   9      287.88      274.46     27.60 o 
   0   3   9    10085.38     9592.20    130.26 o 
   1   3   9        5.53       21.93     11.98 o 
   2   3   9     1608.80     1375.41     65.59 o 
   3   3   9       63.09       87.25     19.11 o 
   4   3   9        9.52       41.18     19.87 o 
   5   3   9      103.10       55.20     30.08 o 
   6   3   9      160.79      120.42     36.53 o 
   7   3   9       11.64       25.18     20.97 o 
   8   3   9       40.69       60.00     25.82 o 
   9   3   9        1.99       18.63     15.05 o 
 -10   4   9       12.81       53.21     26.71 o 
  -9   4   9       97.99       93.28     48.87 o 
  -8   4   9      108.20      109.79     38.77 o 
  -7   4   9      812.67      667.41     74.93 o 
  -6   4   9      219.39      237.47     47.13 o 
  -5   4   9       95.14       97.56     24.37 o 
  -4   4   9      353.52      295.97     38.05 o 
  -3   4   9     1520.79     1269.91     59.59 o 
  -2   4   9      674.24      644.70     35.13 o 
  -1   4   9      545.56      533.19     34.53 o 
   0   4   9       85.90      103.95     18.23 o 
   1   4   9      368.89      345.13     60.26 o 
   2   4   9      261.14      254.58     35.81 o 
   3   4   9      320.61      324.19     39.90 o 
   4   4   9       87.66      103.88     35.94 o 
   5   4   9      299.36      303.22     53.39 o 
   6   4   9      240.98      224.97     48.70 o 
   7   4   9      241.52      223.02     50.96 o 
   8   4   9      140.70      177.68     34.07 o 
   9   4   9      132.40      155.32     35.11 o 
  -9   5   9        9.31        3.25     22.93 o 
  -8   5   9      221.06      163.67     45.45 o 
  -7   5   9       88.10       69.49     32.36 o 
  -6   5   9      556.69      488.81     64.94 o 
  -5   5   9       19.92       53.34     19.34 o 
  -4   5   9      419.69      456.73     45.42 o 
  -3   5   9        0.11       37.65     21.72 o 
  -2   5   9      431.76      431.47     34.37 o 
  -1   5   9        8.21       28.94     12.37 o 
   0   5   9      115.03      128.94     25.20 o 
   1   5   9       39.84       66.98     21.14 o 
   2   5   9       63.55       67.11     26.07 o 
   3   5   9       31.75       41.89     24.58 o 
   4   5   9      717.54      667.82     52.83 o 
   5   5   9       18.44       41.23     15.16 o 
   6   5   9      547.78      472.62     51.68 o 
   7   5   9        1.02       33.35     18.81 o 
   8   5   9       74.58       88.92     25.28 o 
  -9   6   9       32.06       39.53     26.82 o 
  -8   6   9       37.50       68.43     42.05 o 
  -7   6   9      134.82      146.44     36.92 o 
  -6   6   9      183.35      203.08     32.71 o 
  -5   6   9      567.78      603.80     50.67 o 
  -4   6   9       20.15       49.98     17.07 o 
  -3   6   9      298.91      325.90     41.47 o 
  -2   6   9       39.07       85.41     18.43 o 
  -1   6   9      125.22      124.94     22.61 o 
   0   6   9        5.62       29.99     19.25 o 
   1   6   9      165.28      221.83     34.17 o 
   2   6   9       83.37       66.96     20.03 o 
   3   6   9      227.70      181.39     31.97 o 
   4   6   9       35.71       88.48     22.16 o 
   5   6   9      395.15      323.43     61.01 o 
   6   6   9      237.98      242.43     37.56 o 
   7   6   9       99.81      162.80     31.90 o 
   8   6   9       53.79      112.03     34.00 o 
  -8   7   9      101.18      100.08     27.78 o 
  -7   7   9      155.95      120.06     34.35 o 
  -6   7   9      100.58      170.03     68.05 o 
  -5   7   9       68.19       85.07     40.69 o 
  -4   7   9      185.64      216.58     34.95 o 
  -3   7   9       26.53       51.32     30.19 o 
  -2   7   9      210.42      235.78     31.01 o 
  -1   7   9       14.33       59.45     17.06 o 
   0   7   9      498.69      516.58     51.62 o 
   1   7   9        2.15       27.53     18.58 o 
   2   7   9      659.02      605.56     55.33 o 
   3   7   9        4.89       36.17     18.39 o 
   4   7   9       50.70       75.31     20.20 o 
   5   7   9       25.21       28.18     41.15 o 
   6   7   9       62.25       83.16     27.77 o 
   7   7   9       86.71      148.20     41.93 o 
  -6   8   9        0.32       42.89     16.99 o 
  -5   8   9       47.82       91.35     22.36 o 
  -4   8   9        5.70       50.26     16.29 o 
  -3   8   9      109.68      126.87     36.31 o 
  -2   8   9       16.79       56.76     40.81 o 
  -1   8   9      345.55      369.02     45.69 o 
   0   8   9        0.01       63.10     15.26 o 
   1   8   9      577.99      549.76     61.76 o 
   2   8   9       35.36       83.88     38.47 o 
   3   8   9      112.00      141.14     32.44 o 
   4   8   9       50.81       62.90     32.46 o 
   5   8   9       12.51       31.96     21.83 o 
  -4   9   9      183.87      279.29     41.97 o 
  -3   9   9       31.96      114.70     34.87 o 
  -2   9   9      234.11      238.00     46.31 o 
  -1   9   9        4.41       52.97     39.12 o 
   0   9   9       86.79      141.94     26.95 o 
   1   9   9       25.73       22.36     29.28 o 
   2   9   9       77.83      126.11     38.93 o 
   3   9   9       89.02      131.36     38.55 o 
 -10   0  10        7.74       44.09     18.08 o 
  -8   0  10      690.72      696.06     61.00 o 
  -6   0  10     2382.65     2033.81     92.39 o 
  -4   0  10     1565.74     1538.80     74.23 o 
  -2   0  10     1335.82     1398.70     62.12 o 
   0   0  10        7.27       20.08     10.88 o 
   2   0  10     2031.11     1791.27    117.50 o 
   4   0  10     3368.92     2903.17    162.89 o 
   6   0  10      652.56      557.07     93.45 o 
   8   0  10      114.66       68.19     41.57 o 
 -10   1  10        2.97       49.30     16.00 o 
  -9   1  10      108.81      135.07     27.62 o 
  -8   1  10      267.17      281.63     39.52 o 
  -7   1  10     1136.89     1008.02     48.12 o 
  -6   1  10       27.28       77.96     16.13 o 
  -5   1  10      569.91      499.42     34.31 o 
  -4   1  10      204.53      240.84     21.77 o 
  -3   1  10     2588.32     2477.14     48.36 o 
  -2   1  10      314.84      308.93     21.13 o 
  -1   1  10      958.05      919.95     29.92 o 
   0   1  10       47.09       39.92      9.78 o 
   1   1  10      957.16      842.76     45.97 o 
   2   1  10      260.73      325.86     36.99 o 
   3   1  10     1311.02     1163.10     68.46 o 
   4   1  10       53.12       35.44     21.18 o 
   5   1  10      441.10      407.19     57.86 o 
   6   1  10      193.54      241.10     48.72 o 
   7   1  10      312.70      333.96     54.80 o 
   8   1  10       13.53       26.69     21.04 o 
   9   1  10       45.08       73.97     26.38 o 
 -10   2  10      286.34      361.25     63.36 o 
  -9   2  10       95.34      101.95     31.51 o 
  -8   2  10      182.79      274.51     51.67 o 
  -7   2  10      119.08      151.81     35.12 o 
  -6   2  10      405.28      456.10     44.62 o 
  -5   2  10      132.20      141.08     26.69 o 
  -4   2  10      995.65      932.27     34.97 o 
  -3   2  10       32.12       44.95      9.85 o 
  -2   2  10     3815.88     3417.29     84.99 o 
  -1   2  10       29.27       49.41     10.73 o 
   0   2  10     2220.50     2035.60     64.07 o 
   1   2  10       25.70       42.85     16.55 o 
   2   2  10      452.27      469.90     39.25 o 
   3   2  10       10.11       46.80     15.31 o 
   4   2  10       35.55       83.01     26.84 o 
   5   2  10        1.21       -5.56     16.16 o 
   6   2  10      415.28      360.54     57.37 o 
   7   2  10       89.83      108.35     35.14 o 
   8   2  10      306.43      337.23     61.43 o 
   9   2  10      195.61      201.43     46.74 o 
 -10   3  10       12.23       18.22     23.13 o 
  -9   3  10      249.83      276.80     59.84 o 
  -8   3  10       73.52       77.49     27.31 o 
  -7   3  10       43.54       59.41     25.45 o 
  -6   3  10       13.05       20.03     16.99 o 
  -5   3  10      914.99      826.16     52.32 o 
  -4   3  10      228.95      267.99     28.10 o 
  -3   3  10     1562.64     1491.52     58.87 o 
  -2   3  10       11.28       23.08     10.44 o 
  -1   3  10     3017.12     2767.51     92.98 o 
   0   3  10      650.07      527.12     36.08 o 
   1   3  10     1626.60     1609.32     65.33 o 
   2   3  10       43.19       70.83     17.63 o 
   3   3  10       31.89       54.98     14.32 o 
   4   3  10       97.75      105.48     32.80 o 
   5   3  10      362.18      283.83     52.81 o 
   6   3  10      327.77      360.43     59.08 o 
   7   3  10      350.81      367.35     61.75 o 
   8   3  10        6.66        4.28     22.11 o 
   9   3  10      299.78      335.97     64.44 o 
 -10   4  10       30.00       49.84     30.32 o 
  -9   4  10       22.53       44.33     32.93 o 
  -8   4  10      198.33      218.67     52.86 o 
  -7   4  10       46.44       77.86     32.57 o 
  -6   4  10       83.17       96.22     33.25 o 
  -5   4  10       86.71      133.92     29.37 o 
  -4   4  10      540.54      548.81     43.52 o 
  -3   4  10      174.60      189.73     29.84 o 
  -2   4  10      394.94      466.27     40.53 o 
  -1   4  10      235.57      267.30     29.53 o 
   0   4  10      971.80      878.59     43.33 o 
   1   4  10      117.13      135.57     25.37 o 
   2   4  10     1536.33     1380.02     65.61 o 
   3   4  10       19.76       47.00     16.60 o 
   4   4  10      602.73      634.38     70.71 o 
   5   4  10      427.43      358.95     59.05 o 
   6   4  10       42.70       67.99     45.69 o 
   7   4  10      126.12      139.41     41.46 o 
   8   4  10       48.35       74.32     20.70 o 
   9   4  10       16.43       43.61     20.89 o 
  -9   5  10        1.95       12.84     26.05 o 
  -8   5  10       29.40       35.35     27.26 o 
  -7   5  10     1024.53      931.81     86.16 o 
  -6   5  10      135.91      130.94     38.93 o 
  -5   5  10      153.24      238.23     34.67 o 
  -4   5  10       86.77      126.82     24.02 o 
  -3   5  10       55.24       93.03     21.04 o 
  -2   5  10        9.66       63.88     14.79 o 
  -1   5  10        4.48       35.95     11.20 o 
   0   5  10       51.70       57.04     18.15 o 
   1   5  10      325.91      351.36     42.35 o 
   2   5  10      193.69      214.64     34.99 o 
   3   5  10     2179.51     1801.33     79.85 o 
   4   5  10        3.81       43.98     16.55 o 
   5   5  10       67.28       75.55     31.83 o 
   6   5  10       14.35       47.20     18.22 o 
   7   5  10       31.51       64.82     18.36 o 
   8   5  10       32.81       45.97     19.97 o 
  -8   6  10      190.48      195.81     52.70 o 
  -7   6  10      218.80      231.52     48.92 o 
  -6   6  10      483.87      466.36     73.24 o 
  -5   6  10        5.60       54.05     29.57 o 
  -4   6  10      241.40      247.58     48.83 o 
  -3   6  10       38.52       86.08     20.81 o 
  -2   6  10       19.00       53.66     12.49 o 
  -1   6  10      102.70      173.93     26.70 o 
   0   6  10      255.27      294.07     39.89 o 
   1   6  10       56.21      107.93     24.16 o 
   2   6  10      548.12      577.50     56.11 o 
   3   6  10      163.24      180.28     31.85 o 
   4   6  10      452.96      387.97     49.59 o 
   5   6  10      322.11      275.91     59.55 o 
   6   6  10      334.00      356.38     62.58 o 
   7   6  10       20.86       81.57     30.18 o 
  -7   7  10        9.11       37.35     45.31 o 
  -6   7  10        7.11       53.64     23.03 o 
  -5   7  10       45.67       88.29     23.48 o 
  -4   7  10      109.67      152.06     30.00 o 
  -3   7  10      477.82      423.00     50.69 o 
  -2   7  10       20.60       60.30     15.48 o 
  -1   7  10      596.78      645.96     52.96 o 
   0   7  10       45.11       99.08     32.46 o 
   1   7  10      306.92      294.42     60.17 o 
   2   7  10      102.70      142.46     28.11 o 
   3   7  10       16.60       62.57     18.32 o 
   4   7  10      175.98      201.18     41.72 o 
   5   7  10      168.04      185.57     50.81 o 
   6   7  10      131.44      169.19     45.50 o 
  -6   8  10       46.90      106.33     22.57 o 
  -5   8  10        8.81       60.16     26.72 o 
  -4   8  10       70.69       75.71     19.24 o 
  -3   8  10       13.93       79.97     33.94 o 
  -2   8  10     1115.26      928.44     77.72 o 
  -1   8  10       67.01      107.81     20.43 o 
   0   8  10      138.92      181.16     39.52 o 
   1   8  10      129.07      138.89     40.88 o 
   2   8  10       38.67       54.82     27.15 o 
   3   8  10       58.81       73.16     20.67 o 
   4   8  10       14.70       81.00     21.92 o 
   5   8  10       20.45       50.12     32.17 o 
  -3   9  10      179.30      218.00     37.75 o 
  -2   9  10        3.94       63.43     17.90 o 
  -1   9  10      155.15      219.88     67.76 o 
   0   9  10      146.52      185.02     29.72 o 
   1   9  10      122.91      120.67     33.08 o 
   2   9  10        2.88       24.12     25.44 o 
  -9   0  11      680.02      531.19     94.98 o 
  -7   0  11      927.09      826.46     63.03 o 
  -5   0  11      305.84      311.24     68.01 o 
  -3   0  11      490.83      494.99     34.22 o 
  -1   0  11      658.24      635.84     37.84 o 
   1   0  11     2687.63     2452.82    127.67 o 
   3   0  11      482.44      481.44     77.38 o 
   5   0  11       30.01       19.47     27.29 o 
   7   0  11        6.41       10.58     23.09 o 
   9   0  11      367.27      377.44     94.39 o 
 -10   1  11      154.73      220.90     36.41 o 
  -9   1  11       86.43      135.41     26.93 o 
  -8   1  11      404.15      345.72     42.66 o 
  -7   1  11        2.31       51.13     14.69 o 
  -6   1  11     1256.23     1162.51     50.56 o 
  -5   1  11       37.35       78.49     15.67 o 
  -4   1  11      773.51      734.02     37.36 o 
  -3   1  11       16.64       36.51      9.63 o 
  -2   1  11     2038.11     1933.26     45.30 o 
  -1   1  11      268.90      282.01     22.13 o 
   0   1  11      673.69      607.65     26.15 o 
   1   1  11      123.95      164.83     27.04 o 
   2   1  11      972.16      909.94     49.79 o 
   3   1  11      812.66      674.69     53.48 o 
   4   1  11      133.92      147.69     36.41 o 
   5   1  11       31.77       31.59     30.60 o 
   6   1  11       84.49       97.23     30.02 o 
   7   1  11       15.21       22.30     20.89 o 
   8   1  11      284.96      314.34     59.13 o 
   9   1  11      351.08      409.30     70.07 o 
 -10   2  11       84.22      108.10     24.65 o 
  -9   2  11        6.66       54.07     17.52 o 
  -8   2  11      147.31      161.61     29.86 o 
  -7   2  11      158.11      236.39     34.87 o 
  -6   2  11       86.10      104.13     22.01 o 
  -5   2  11     1468.17     1296.00     61.66 o 
  -4   2  11        3.12       27.69     11.87 o 
  -3   2  11     3133.91     2918.96    106.26 o 
  -2   2  11        6.85       28.33      8.79 o 
  -1   2  11     2002.69     1985.02     52.85 o 
   0   2  11       73.58       79.35     18.22 o 
   1   2  11      330.00      416.01     40.69 o 
   2   2  11      224.22      234.44     33.44 o 
   3   2  11      123.92      134.93     26.22 o 
   4   2  11        0.25       45.47     20.37 o 
   5   2  11      323.42      286.35     52.87 o 
   6   2  11       63.68       56.05     26.25 o 
   7   2  11      583.03      591.21     77.46 o 
   8   2  11      233.25      250.43     54.88 o 
   9   2  11       13.40       48.52     26.14 o 
 -10   3  11      140.49      149.16     37.16 o 
  -9   3  11        0.23       39.15     21.36 o 
  -8   3  11        2.33       22.81     15.08 o 
  -7   3  11       64.01       90.81     21.39 o 
  -6   3  11      248.81      311.78     39.05 o 
  -5   3  11      608.98      630.68     45.95 o 
  -4   3  11     1455.69     1206.48     78.10 o 
  -3   3  11       67.05      123.68     24.85 o 
  -2   3  11     1686.86     1558.08     57.30 o 
  -1   3  11      135.67      108.53     19.75 o 
   0   3  11     1392.09     1351.54     53.15 o 
   1   3  11        1.26       70.63     16.96 o 
   2   3  11        3.45       50.48     15.01 o 
   3   3  11        2.90       54.99     16.26 o 
   4   3  11      508.74      418.87     59.20 o 
   5   3  11      352.66      344.42     58.68 o 
   6   3  11      514.14      459.54     67.35 o 
   7   3  11       14.10       16.45     24.70 o 
   8   3  11       52.21       79.04     33.07 o 
  -9   4  11      123.88      100.92     39.17 o 
  -8   4  11        2.77        1.14     21.87 o 
  -7   4  11     1048.26      723.81    163.99 o 
  -6   4  11       97.02      145.05     37.26 o 
  -5   4  11      265.67      240.58     45.60 o 
  -4   4  11      406.61      490.89     41.18 o 
  -3   4  11      180.39      246.06     34.10 o 
  -2   4  11       75.46       67.08     15.58 o 
  -1   4  11      756.69      716.41     39.21 o 
   0   4  11      773.07      793.20     40.89 o 
   1   4  11       18.38       71.23     18.55 o 
   2   4  11       41.57       98.76     22.06 o 
   3   4  11     1544.26     1430.98     70.78 o 
   4   4  11      118.48      183.63     40.86 o 
   5   4  11      128.83      165.85     38.66 o 
   6   4  11       52.20       43.28     37.04 o 
   7   4  11      144.54      145.95     45.49 o 
   8   4  11       27.93       85.40     33.73 o 
  -9   5  11       43.80       65.46     30.90 o 
  -8   5  11      849.05      752.85     90.30 o 
  -7   5  11       26.65       -0.14     22.11 o 
  -6   5  11      709.24      593.35     76.50 o 
  -5   5  11        0.50       23.58     22.44 o 
  -4   5  11        2.17       60.85     14.73 o 
  -3   5  11        0.35       33.82     11.49 o 
  -2   5  11       31.99       63.81     15.95 o 
  -1   5  11       53.82       84.34     17.61 o 
   0   5  11      166.35      206.66     33.78 o 
   1   5  11        2.11       48.36     15.21 o 
   2   5  11     2507.94     2159.57    100.05 o 
   3   5  11       73.77      108.67     25.26 o 
   4   5  11      459.66      485.34     53.80 o 
   5   5  11        0.10       27.87     21.02 o 
   6   5  11       48.39       50.73     31.80 o 
   7   5  11       10.26       19.41     18.45 o 
  -8   6  11       56.96      125.24     40.60 o 
  -7   6  11      140.90      130.77     37.84 o 
  -6   6  11       46.23       80.53     29.73 o 
  -5   6  11      201.49      254.85     56.19 o 
  -4   6  11      181.68      166.44     27.74 o 
  -3   6  11        8.33       48.34     20.11 o 
  -2   6  11       20.61       92.46     28.25 o 
  -1   6  11      282.56      283.28     33.56 o 
   0   6  11      162.62      237.49     37.77 o 
   1   6  11     1045.50      873.06     55.93 o 
   2   6  11       86.68       84.34     22.72 o 
   3   6  11      565.70      536.73     56.63 o 
   4   6  11      195.79      273.68     43.94 o 
   5   6  11      306.13      313.54     62.57 o 
   6   6  11       11.89       51.17     29.76 o 
   7   6  11      110.90      141.44     51.91 o 
  -7   7  11       21.35       68.98     28.41 o 
  -6   7  11       88.27       85.75     33.04 o 
  -5   7  11      281.77      266.45     41.49 o 
  -4   7  11      442.55      425.69     65.72 o 
  -3   7  11        1.90       51.97     25.17 o 
  -2   7  11      591.27      573.45     58.20 o 
  -1   7  11        1.87       65.99     15.40 o 
   0   7  11      235.12      284.13     41.69 o 
   1   7  11       44.09       77.07     20.61 o 
   2   7  11       44.96       48.78     17.40 o 
   3   7  11      273.79      246.56     43.03 o 
   4   7  11      189.32      211.63     38.53 o 
   5   7  11      186.14      174.71     49.51 o 
  -5   8  11      229.57      316.99     49.01 o 
  -4   8  11        1.62       67.49     25.35 o 
  -3   8  11      939.30      747.19     63.36 o 
  -2   8  11      118.31      153.83     30.04 o 
  -1   8  11      310.57      397.42     61.12 o 
   0   8  11      106.35      120.01     25.16 o 
   1   8  11      112.45      124.54     26.31 o 
   2   8  11       10.38       41.43     24.11 o 
   3   8  11       24.43       76.84     29.07 o 
   4   8  11        3.41       67.43     29.60 o 
  -2   9  11      204.57      249.27     45.04 o 
  -1   9  11      177.18      299.84     51.89 o 
   0   9  11      235.56      281.88     40.97 o 
   1   9  11        1.45       77.04     29.07 o 
 -10   0  12      318.42      407.60     88.26 o 
  -8   0  12      505.95      497.27     60.46 o 
  -6   0  12       66.34       66.44     21.13 o 
  -4   0  12      184.95      217.09     35.68 o 
  -2   0  12     1048.13      989.14     48.70 o 
   0   0  12     3316.50     2866.97    133.54 o 
   2   0  12       40.86      117.12     36.36 o 
   4   0  12      162.95      172.66     49.18 o 
   6   0  12       45.27       75.69     45.09 o 
   8   0  12      651.62      706.01    119.35 o 
 -10   1  12       33.54       92.65     22.79 o 
  -9   1  12      420.03      400.30     61.19 o 
  -8   1  12        0.82       42.16     15.10 o 
  -7   1  12      317.48      327.83     46.47 o 
  -6   1  12       62.89       72.74     18.93 o 
  -5   1  12       80.50       82.98     16.33 o 
  -4   1  12       79.71      132.04     22.52 o 
  -3   1  12      565.96      538.24     29.64 o 
  -2   1  12     1544.88     1486.82     42.24 o 
  -1   1  12     1443.59     1332.76     39.95 o 
   0   1  12      316.72      382.40     24.43 o 
   1   1  12     1002.00      896.82     49.97 o 
   2   1  12      593.82      570.18     43.09 o 
   3   1  12      373.14      468.94     87.90 o 
   4   1  12       29.57       59.50     21.57 o 
   5   1  12       23.03       46.10     22.40 o 
   6   1  12       60.42       68.24     28.86 o 
   7   1  12      185.99      168.71     44.24 o 
   8   1  12      185.20      218.13     50.99 o 
 -10   2  12      155.01      236.21     47.27 o 
  -9   2  12        2.31       42.58     26.29 o 
  -8   2  12       47.89      102.52     22.01 o 
  -7   2  12      175.47      224.55     38.50 o 
  -6   2  12     1434.52     1268.20     64.95 o 
  -5   2  12      113.64      148.06     25.59 o 
  -4   2  12     2176.89     1785.32     71.97 o 
  -3   2  12      212.85      230.98     27.14 o 
  -2   2  12      677.27      642.04     31.66 o 
  -1   2  12      547.10      572.76     30.31 o 
   0   2  12       65.28      124.02     18.84 o 
   1   2  12      452.31      434.07     42.95 o 
   2   2  12      263.27      263.51     36.80 o 
   3   2  12      244.49      345.71     51.31 o 
   4   2  12      494.19      538.84     71.89 o 
   5   2  12       21.08       26.92     18.27 o 
   6   2  12      436.74      366.60     63.07 o 
   7   2  12      152.02      176.87     46.79 o 
   8   2  12       36.38       89.11     31.60 o 
  -9   3  12        9.58       47.71     13.81 o 
  -8   3  12       28.45       74.98     17.83 o 
  -7   3  12      427.83      411.71     47.38 o 
  -6   3  12       25.68       33.89     19.53 o 
  -5   3  12     2957.08     2478.53    116.39 o 
  -4   3  12        2.54       34.10     14.81 o 
  -3   3  12      611.32      555.15     43.72 o 
  -2   3  12       70.50       97.11     17.92 o 
  -1   3  12      137.40      157.37     24.05 o 
   0   3  12       38.32       80.83     15.74 o 
   1   3  12       71.80      116.01     24.32 o 
   2   3  12      182.35      223.32     33.86 o 
   3   3  12      267.92      284.75     38.66 o 
   4   3  12       26.71       70.38     21.79 o 
   5   3  12      830.24      699.21     68.29 o 
   6   3  12        8.48       -9.48     20.75 o 
   7   3  12      120.09      127.28     43.03 o 
   8   3  12        7.60       25.29     25.43 o 
  -9   4  12       58.60       85.63     37.08 o 
  -8   4  12      289.48      300.06     56.84 o 
  -7   4  12      189.16      204.33     73.33 o 
  -6   4  12      472.58      393.81     61.21 o 
  -5   4  12        6.43       31.31     33.40 o 
  -4   4  12      369.68      440.01     41.23 o 
  -3   4  12       41.71       80.37     23.50 o 
  -2   4  12      628.44      619.86     46.87 o 
  -1   4  12      479.65      446.22     38.46 o 
   0   4  12      217.61      278.97     37.55 o 
   1   4  12      444.10      455.27     47.26 o 
   2   4  12      970.50      888.07     54.65 o 
   3   4  12      344.74      393.76     47.75 o 
   4   4  12      255.14      222.19     51.15 o 
   5   4  12        1.04       21.46     19.40 o 
   6   4  12      216.22      200.91     51.87 o 
   7   4  12       31.60       79.84     34.71 o 
  -8   5  12        2.65       23.38     23.40 o 
  -7   5  12      289.78      244.55     58.48 o 
  -6   5  12        9.95       33.43     25.38 o 
  -5   5  12       64.93       66.82     26.18 o 
  -4   5  12       24.25       60.61     18.16 o 
  -3   5  12      308.01      384.16     44.25 o 
  -2   5  12       54.36       62.18     15.12 o 
  -1   5  12      946.92      898.74     65.06 o 
   0   5  12       52.41      117.44     19.16 o 
   1   5  12     1173.51     1092.07     60.84 o 
   2   5  12        1.34       51.76     13.67 o 
   3   5  12      794.16      786.42     56.47 o 
   4   5  12        1.13       54.04     21.75 o 
   5   5  12       24.66       59.28     33.36 o 
   6   5  12        0.32       39.34     26.87 o 
   7   5  12      385.01      400.88     55.43 o 
  -7   6  12        6.70       -3.87     25.72 o 
  -6   6  12      136.74      144.16     40.00 o 
  -5   6  12       83.55      149.78     41.35 o 
  -4   6  12      216.65      257.91     37.86 o 
  -3   6  12       13.25       76.93     20.51 o 
  -2   6  12      218.92      242.11     36.18 o 
  -1   6  12        8.83       49.76     13.29 o 
   0   6  12      763.17      703.22     61.06 o 
   1   6  12      158.77      166.88     30.22 o 
   2   6  12      212.92      210.24     43.47 o 
   3   6  12      178.78      242.24     42.90 o 
   4   6  12      251.52      226.36     58.88 o 
   5   6  12       10.06       86.13     46.11 o 
   6   6  12      248.17      264.17     51.76 o 
  -6   7  12       33.38       50.45     32.90 o 
  -5   7  12      450.56      509.91     49.94 o 
  -4   7  12       26.23       72.03     22.35 o 
  -3   7  12      269.94      279.60     41.40 o 
  -2   7  12       48.81       65.98     30.23 o 
  -1   7  12      368.61      550.70     73.25 o 
   0   7  12      137.52      154.05     28.16 o 
   1   7  12      136.40      147.34     27.55 o 
   2   7  12      174.16      156.16     34.40 o 
   3   7  12      200.41      236.17     50.71 o 
   4   7  12       24.81       81.27     26.41 o 
   5   7  12      475.42      426.76     75.39 o 
  -4   8  12      350.18      416.66     54.20 o 
  -3   8  12       62.95      111.88     28.34 o 
  -2   8  12      397.82      322.02     49.10 o 
  -1   8  12      105.41      205.25     39.68 o 
   0   8  12      201.36      209.17     32.96 o 
   1   8  12       20.85       51.13     17.03 o 
   2   8  12      130.21      154.56     34.59 o 
   3   8  12       17.58       81.17     26.39 o 
  -9   0  13      675.02      604.05    101.14 o 
  -7   0  13      119.02      155.95     37.65 o 
  -5   0  13        3.29       22.90     22.52 o 
  -3   0  13       35.66       53.22     24.28 o 
  -1   0  13      867.69      715.53     43.17 o 
   1   0  13      248.40      256.01     44.38 o 
   3   0  13       64.43      131.26     40.07 o 
   5   0  13        8.07       20.01     27.25 o 
   7   0  13      555.12      483.57    101.24 o 
  -9   1  13       27.22       67.25     18.38 o 
  -8   1  13      176.66      192.24     32.84 o 
  -7   1  13        2.80       41.16     14.20 o 
  -6   1  13      356.21      335.93     41.19 o 
  -5   1  13       41.78       74.72     21.15 o 
  -4   1  13      153.01      155.95     22.95 o 
  -3   1  13      355.44      435.78     30.25 o 
  -2   1  13      248.55      268.32     23.19 o 
  -1   1  13        2.43       34.90     15.19 o 
   0   1  13      359.19      384.81     28.99 o 
   1   1  13      310.89      329.09     38.72 o 
   2   1  13      113.04      147.61     36.13 o 
   3   1  13       11.05       72.64     18.51 o 
   4   1  13      217.52      271.89     47.61 o 
   5   1  13      220.16      192.06     43.05 o 
   6   1  13      174.36      188.95     47.01 o 
   7   1  13      110.82      135.41     41.77 o 
   8   1  13      449.32      393.18     68.22 o 
  -9   2  13      168.67      179.06     32.67 o 
  -8   2  13       68.19       93.06     29.24 o 
  -7   2  13      434.16      376.12     45.06 o 
  -6   2  13       15.01       68.00     16.96 o 
  -5   2  13     1282.87     1123.72     90.46 o 
  -4   2  13      166.25      151.81     34.66 o 
  -3   2  13      195.20      214.29     31.00 o 
  -2   2  13       33.33       66.95     12.04 o 
  -1   2  13       16.03       63.55     14.32 o 
   0   2  13      202.02      273.13     29.56 o 
   1   2  13      295.80      299.29     40.36 o 
   2   2  13       77.24      113.55     22.16 o 
   3   2  13      622.35      696.40     64.74 o 
   4   2  13       61.82       83.16     25.21 o 
   5   2  13      467.76      447.09     67.02 o 
   6   2  13      107.64      147.19     42.03 o 
   7   2  13       49.80       90.05     35.36 o 
   8   2  13       23.43       28.80     27.17 o 
  -9   3  13       28.48      105.59     22.38 o 
  -8   3  13      387.65      408.42     66.90 o 
  -7   3  13       39.11       52.28     20.23 o 
  -6   3  13     1005.34      816.26     74.25 o 
  -5   3  13       57.10       84.84     42.93 o 
  -4   3  13      877.71      770.62     69.01 o 
  -3   3  13      108.26      156.90     32.53 o 
  -2   3  13       54.30       87.19     19.33 o 
  -1   3  13        9.27       66.22     13.64 o 
   0   3  13      375.14      373.85     36.48 o 
   1   3  13      515.36      518.64     50.97 o 
   2   3  13      252.93      289.65     40.45 o 
   3   3  13        1.23       69.05     14.17 o 
   4   3  13      672.46      600.14     73.20 o 
   5   3  13       43.61       89.72     29.09 o 
   6   3  13       95.50      101.35     41.02 o 
   7   3  13        2.22       -2.73     23.21 o 
  -8   4  13       69.59      123.69     37.71 o 
  -7   4  13      315.66      284.05     55.17 o 
  -6   4  13      106.87      104.83     39.35 o 
  -5   4  13      618.21      597.14     72.52 o 
  -4   4  13      125.03      171.39     27.87 o 
  -3   4  13      837.81      734.57     54.98 o 
  -2   4  13        2.42       38.39     14.10 o 
  -1   4  13     1111.77      974.85     48.51 o 
   0   4  13      310.61      368.44     43.37 o 
   1   4  13      109.84      166.11     29.10 o 
   2   4  13      460.04      581.50     55.95 o 
   3   4  13      137.96      163.26     27.05 o 
   4   4  13       87.01       92.16     30.49 o 
   5   4  13      287.72      261.87     51.84 o 
   6   4  13       40.84       80.65     27.82 o 
   7   4  13      244.48      191.41     53.13 o 
  -7   5  13        2.79       77.42     24.16 o 
  -6   5  13        2.51       36.17     30.67 o 
  -5   5  13       42.05       73.40     32.18 o 
  -4   5  13      550.13      557.16     84.38 o 
  -3   5  13      174.13      178.37     31.41 o 
  -2   5  13     1532.35     1206.44     66.63 o 
  -1   5  13       13.57      101.09     15.83 o 
   0   5  13      499.37      549.82     53.77 o 
   1   5  13       61.47       90.76     17.94 o 
   2   5  13      314.33      360.35     46.53 o 
   3   5  13       44.95       84.05     37.95 o 
   4   5  13       74.53       87.31     32.69 o 
   5   5  13       21.57       66.73     34.27 o 
   6   5  13      605.80      642.27     91.12 o 
  -7   6  13       20.50       28.24     26.23 o 
  -6   6  13        0.73        6.97     26.36 o 
  -5   6  13      188.61      199.96     49.36 o 
  -4   6  13       10.57       99.72     20.13 o 
  -3   6  13      359.42      412.20     49.35 o 
  -2   6  13      139.97      168.45     28.03 o 
  -1   6  13      839.86      805.76     58.65 o 
   0   6  13      340.49      421.27     84.32 o 
   1   6  13      498.10      495.54     54.97 o 
   2   6  13      232.15      239.53     36.33 o 
   3   6  13      243.26      291.84     44.41 o 
   4   6  13      160.45      235.10     38.39 o 
   5   6  13      338.94      344.32     61.73 o 
  -5   7  13        1.38       25.82     32.40 o 
  -4   7  13      250.95      288.56     59.84 o 
  -3   7  13       24.15      105.70     21.30 o 
  -2   7  13      135.19      179.48     44.58 o 
  -1   7  13      202.40      237.34     68.08 o 
   0   7  13      440.20      524.84     58.22 o 
   1   7  13      201.56      255.39     41.02 o 
   2   7  13      360.52      337.42     49.18 o 
   3   7  13       19.07       48.18     21.42 o 
   4   7  13      484.07      568.21     72.47 o 
  -3   8  13       74.01      146.43     43.49 o 
  -2   8  13       38.33      137.29     28.37 o 
  -1   8  13       51.02      169.72     53.07 o 
   0   8  13        5.62       96.19     20.05 o 
   1   8  13      393.18      439.90     54.50 o 
  -8   0  14       46.03      112.52     33.98 o 
  -6   0  14      169.74      130.81     29.71 o 
  -4   0  14      934.04      832.65     61.34 o 
  -2   0  14      566.80      536.88     38.13 o 
   0   0  14       32.38       75.41     58.54 o 
   2   0  14        5.67       49.53     19.30 o 
   4   0  14      545.99      473.40     91.40 o 
   6   0  14      755.88      786.75    129.39 o 
  -9   1  14      211.68      207.99     98.80 o 
  -8   1  14       29.70       98.31     20.69 o 
  -7   1  14      268.31      276.85     40.36 o 
  -6   1  14       50.54       86.87     20.35 o 
  -5   1  14      172.09      198.21     31.31 o 
  -4   1  14       14.49       34.70     11.14 o 
  -3   1  14      390.99      390.62     42.42 o 
  -2   1  14      145.13      188.56     21.57 o 
  -1   1  14       40.99       80.01     13.44 o 
   0   1  14      704.12      698.26     36.33 o 
   1   1  14       79.26      113.52     24.53 o 
   2   1  14       67.09       77.24     18.83 o 
   3   1  14      317.42      316.04     48.42 o 
   4   1  14      297.95      340.04     55.11 o 
   5   1  14      327.63      396.61     64.94 o 
   6   1  14       28.88       21.49     25.68 o 
   7   1  14      370.46      399.30     80.00 o 
  -9   2  14        0.13       42.18     22.41 o 
  -8   2  14      664.25      565.42     57.37 o 
  -7   2  14       11.02       58.61     29.53 o 
  -6   2  14      586.19      621.97     71.45 o 
  -5   2  14        5.91       25.33     16.73 o 
  -4   2  14      133.21       99.95     27.70 o 
  -3   2  14      176.52      233.59     33.53 o 
  -2   2  14        4.33       35.95     13.42 o 
  -1   2  14      271.34      352.20     35.78 o 
   0   2  14      442.54      447.61     38.90 o 
   1   2  14        6.31       74.05     16.63 o 
   2   2  14      378.50      384.47     47.83 o 
   3   2  14       38.12       96.81     21.25 o 
   4   2  14      213.54      301.61     59.27 o 
   5   2  14       41.04       83.47     42.63 o 
   6   2  14       40.60       81.57     33.17 o 
   7   2  14       62.64       67.82     42.80 o 
  -8   3  14        1.51       49.65     23.46 o 
  -7   3  14      473.33      546.22     98.70 o 
  -6   3  14      177.43      167.65     39.81 o 
  -5   3  14      955.51      811.52     74.83 o 
  -4   3  14      195.52      260.48     67.64 o 
  -3   3  14        7.21       49.28     23.84 o 
  -2   3  14       22.12       62.98     19.26 o 
  -1   3  14      542.66      600.84     42.17 o 
   0   3  14       34.92       71.91     17.82 o 
   1   3  14      745.18      773.76     53.49 o 
   2   3  14       15.10       68.14     20.13 o 
   3   3  14      212.29      248.89     37.55 o 
   4   3  14       59.31       71.97     23.40 o 
   5   3  14      193.00      238.52     67.00 o 
   6   3  14       15.88       70.63     28.78 o 
   7   3  14        8.25       84.29     32.67 o 
  -8   4  14      119.02      145.91     51.77 o 
  -7   4  14       66.66       98.46     34.29 o 
  -6   4  14       66.14       78.43     29.83 o 
  -5   4  14      422.73      378.45     61.06 o 
  -4   4  14      451.36      444.19     64.17 o 
  -3   4  14        8.92       57.55     23.33 o 
  -2   4  14      568.22      571.19     50.41 o 
  -1   4  14       59.51      125.93     19.34 o 
   0   4  14      553.74      592.25     55.88 o 
   1   4  14      266.59      377.15     46.17 o 
   2   4  14      438.35      493.23     53.99 o 
   3   4  14       79.90      131.88     23.70 o 
   4   4  14      259.64      319.37     69.66 o 
   5   4  14       58.02       77.21     31.05 o 
   6   4  14      297.12      278.76     54.69 o 
  -7   5  14       24.57       73.18     27.70 o 
  -6   5  14        1.89       35.56     28.82 o 
  -5   5  14      160.71      167.26     41.86 o 
  -4   5  14       97.44      162.10     28.26 o 
  -3   5  14     1095.19      918.07     67.95 o 
  -2   5  14        2.60       38.18     12.70 o 
  -1   5  14      645.61      654.80     55.91 o 
   0   5  14       23.93      111.85     20.95 o 
   1   5  14      220.56      213.36     32.24 o 
   2   5  14       48.08      116.23     22.32 o 
   3   5  14      130.07      200.22     35.01 o 
   4   5  14        3.52       69.16     29.84 o 
   5   5  14      521.22      506.11     88.16 o 
  -6   6  14       76.34       89.69     31.87 o 
  -5   6  14       59.01       96.64     41.60 o 
  -4   6  14      567.42      572.59     51.97 o 
  -3   6  14       36.03       74.10     18.81 o 
  -2   6  14      595.87      631.70     62.48 o 
  -1   6  14       54.29      137.72     29.41 o 
   0   6  14      395.58      470.03     53.41 o 
   1   6  14      388.16      465.27     54.02 o 
   2   6  14      167.85      224.61     34.39 o 
   3   6  14      207.67      276.62     41.70 o 
   4   6  14      337.61      429.38     56.55 o 
  -4   7  14        9.43       92.56     26.59 o 
  -3   7  14       57.57      135.93     21.43 o 
  -2   7  14       80.42      154.83     23.92 o 
  -1   7  14      217.49      240.67     46.75 o 
   0   7  14      151.40      218.23     41.40 o 
   1   7  14      496.55      605.25     63.14 o 
   2   7  14       49.77      126.01     27.11 o 
  -7   0  15      109.36      124.65     44.62 o 
  -5   0  15      803.80      785.86     63.51 o 
  -3   0  15     1214.03     1042.87     69.70 o 
  -1   0  15      110.62      193.68     44.36 o 
   1   0  15      270.16      321.14     53.92 o 
   3   0  15     1012.75      870.49     96.18 o 
   5   0  15     1076.17      806.44     98.37 o 
   7   0  15      289.07      252.53     79.53 o 
  -8   1  15       74.52      132.15     28.52 o 
  -7   1  15      147.25      189.57     32.70 o 
  -6   1  15      234.32      312.63     41.11 o 
  -5   1  15       48.64      137.96     54.94 o 
  -4   1  15      801.06      764.55     62.72 o 
  -3   1  15      572.00      578.98     51.22 o 
  -2   1  15      134.36      188.90     26.54 o 
  -1   1  15      546.46      622.95     34.85 o 
   0   1  15      180.25      244.15     31.27 o 
   1   1  15      104.98      128.43     25.61 o 
   2   1  15      300.69      390.84     48.51 o 
   3   1  15      111.14      170.31     35.85 o 
   4   1  15      463.24      486.55     69.60 o 
   5   1  15        0.92       29.77     16.38 o 
   6   1  15      443.62      428.91     72.77 o 
   7   1  15      113.19      115.71     37.81 o 
  -8   2  15        8.52       77.27     29.04 o 
  -7   2  15      271.82      278.13     54.11 o 
  -6   2  15      203.87      216.98     46.04 o 
  -5   2  15       39.26       78.16     26.87 o 
  -4   2  15      335.19      349.55     54.65 o 
  -3   2  15       47.73       91.95     28.97 o 
  -2   2  15      342.19      384.42     43.70 o 
  -1   2  15      798.21      866.57     45.44 o 
   0   2  15       14.49       59.35     16.55 o 
   1   2  15      642.89      641.11     52.58 o 
   2   2  15        0.15       53.93     25.04 o 
   3   2  15       74.32      121.03     27.28 o 
   4   2  15      190.58      275.36     51.30 o 
   5   2  15      113.64      179.91     40.73 o 
   6   2  15      174.87      197.44     45.69 o 
  -7   3  15      115.67      152.58     38.74 o 
  -6   3  15       54.29      103.61     33.44 o 
  -5   3  15        3.26       39.92     17.71 o 
  -4   3  15        3.54       28.09     18.11 o 
  -3   3  15        4.68       40.13     19.15 o 
  -2   3  15      329.75      352.13     44.11 o 
  -1   3  15        8.72       53.48     14.69 o 
   0   3  15     1062.33     1000.99     61.52 o 
   1   3  15        0.08       91.51     20.50 o 
   2   3  15      413.08      449.17     54.09 o 
   3   3  15       97.06      108.13     24.25 o 
   4   3  15      131.23      163.03     39.79 o 
   5   3  15       17.19       59.02     47.78 o 
   6   3  15       70.01      125.54     77.89 o 
  -7   4  15      125.83      122.75     33.15 o 
  -6   4  15      241.12      211.79     48.94 o 
  -5   4  15      188.82      177.60     41.72 o 
  -4   4  15       37.81       69.44     28.21 o 
  -3   4  15      263.36      339.42     68.92 o 
  -2   4  15       89.61      174.06     30.45 o 
  -1   4  15      360.76      373.14     47.48 o 
   0   4  15       13.33       57.92     16.36 o 
   1   4  15      175.37      244.93     38.46 o 
   2   4  15      131.86      190.34     30.38 o 
   3   4  15      278.20      347.65     47.58 o 
   4   4  15      262.00      268.98     51.48 o 
   5   4  15      208.12      239.55     52.16 o 
  -6   5  15      136.55      172.36     46.40 o 
  -5   5  15        3.21       22.89     23.67 o 
  -4   5  15      467.02      356.93     64.97 o 
  -3   5  15        3.90       41.97     22.33 o 
  -2   5  15      279.21      317.52     46.54 o 
  -1   5  15       36.91       80.00     16.81 o 
   0   5  15        5.68      104.35     17.41 o 
   1   5  15       85.40      175.08     28.96 o 
   2   5  15      330.30      332.08     44.58 o 
   3   5  15        4.58       99.60     20.39 o 
   4   5  15      413.33      476.00     76.62 o 
  -5   6  15      231.40      253.55     51.04 o 
  -4   6  15       42.89       85.30     28.61 o 
  -3   6  15      283.02      317.52     42.53 o 
  -2   6  15       14.90       89.01     19.23 o 
  -1   6  15      111.47      135.20     29.80 o 
   0   6  15        8.58      107.52     24.61 o 
   1   6  15      387.33      492.63     55.59 o 
   2   6  15      199.75      361.56     47.37 o 
   3   6  15      299.62      391.80     49.81 o 
  -2   7  15      143.85      233.45     33.50 o 
  -1   7  15       13.00      119.87     24.89 o 
   0   7  15      424.35      532.60     78.51 o 
  -6   0  16       10.84       63.04     29.47 o 
  -4   0  16      869.87      831.54     63.23 o 
  -2   0  16       36.77       81.43     39.67 o 
   0   0  16      367.73      375.24     56.96 o 
   2   0  16     1301.88     1207.96    116.29 o 
   4   0  16     1205.48     1087.90    117.21 o 
   6   0  16      258.02      134.53     58.89 o 
  -7   1  16      175.35      176.53     38.77 o 
  -6   1  16        0.36       33.80     30.05 o 
  -5   1  16       94.09      121.75     31.31 o 
  -4   1  16      144.25      154.85     36.00 o 
  -3   1  16      361.69      379.56     56.43 o 
  -2   1  16       86.52      142.24     21.95 o 
  -1   1  16      282.21      324.76     35.38 o 
   0   1  16        8.22       59.04     20.91 o 
   1   1  16      573.77      620.08     47.76 o 
   2   1  16       93.81      214.97     39.68 o 
   3   1  16      945.16      831.50     77.48 o 
   4   1  16       15.19       81.89     24.03 o 
   5   1  16      482.85      592.20     82.80 o 
   6   1  16      166.97      235.99     45.90 o 
  -7   2  16        4.80       23.89     43.10 o 
  -6   2  16      128.99      148.83     35.13 o 
  -5   2  16       42.64       57.12     26.47 o 
  -4   2  16       65.24       54.94     23.20 o 
  -3   2  16       55.86       63.07     31.81 o 
  -2   2  16      697.34      584.97     49.22 o 
  -1   2  16       14.13       93.50     18.59 o 
   0   2  16      718.15      694.21     50.66 o 
   1   2  16       21.52       93.21     26.53 o 
   2   2  16      103.32      155.25     30.75 o 
   3   2  16       85.71      154.66     35.99 o 
   4   2  16      138.21      173.65     48.01 o 
   5   2  16      146.35      253.44     50.64 o 
  -7   3  16       73.22      108.43     32.69 o 
  -6   3  16        0.26       28.14     18.09 o 
  -5   3  16       70.27       60.49     25.42 o 
  -4   3  16       53.79       53.88     24.33 o 
  -3   3  16      296.20      291.38     54.18 o 
  -2   3  16       14.30       70.32     18.61 o 
  -1   3  16      460.48      453.76     52.16 o 
   0   3  16       27.22      118.80     21.08 o 
   1   3  16      257.10      338.50     46.37 o 
   2   3  16       75.72      110.16     23.35 o 
   3   3  16        4.29      100.77     26.67 o 
   4   3  16        0.32      109.29     25.09 o 
   5   3  16      151.41      174.06     41.01 o 
  -6   4  16      217.35      238.74     50.19 o 
  -5   4  16       79.17       89.29     27.83 o 
  -4   4  16       79.59      112.80     39.20 o 
  -3   4  16      135.42      195.54     35.10 o 
  -2   4  16      165.30      145.72     28.85 o 
  -1   4  16       55.69       97.30     35.41 o 
   0   4  16       23.34       97.38     29.54 o 
   1   4  16       42.45       87.33     22.35 o 
   2   4  16      707.39      664.55     65.73 o 
   3   4  16      158.89      204.57     32.36 o 
   4   4  16      134.34      149.75     33.11 o 
  -5   5  16      339.95      360.87     67.56 o 
  -4   5  16        0.10       28.60     22.43 o 
  -3   5  16       95.99      130.29     33.41 o 
  -2   5  16       15.16       67.92     25.23 o 
  -1   5  16        8.98       35.52     23.75 o 
   0   5  16       56.71      122.90     27.40 o 
   1   5  16      554.92      527.50     58.99 o 
   2   5  16        0.55       75.59     18.43 o 
   3   5  16      516.68      564.98     64.35 o 
  -3   6  16       67.75      127.78     21.65 o 
  -2   6  16       65.42      140.89     24.32 o 
  -1   6  16      131.27      188.08     35.82 o 
   0   6  16      186.03      169.63     36.00 o 
   1   6  16       59.27      185.60     32.55 o 
  -7   0  17      269.19      339.56     79.34 o 
  -3   0  17       90.58      100.45     44.64 o 
  -1   0  17      242.44      272.75     46.84 o 
   1   0  17     1388.41     1201.27    114.13 o 
   3   0  17     1094.92      994.47    111.55 o 
   5   0  17       59.09      177.12     47.34 o 
  -6   1  17      145.60      204.18     44.24 o 
  -5   1  17      349.85      343.78    107.19 o 
  -4   1  17      128.25      152.31     36.13 o 
  -3   1  17       14.13       50.84     26.07 o 
  -2   1  17      386.95      343.31     86.12 o 
  -1   1  17       42.92      120.54     19.47 o 
   0   1  17      733.22      678.44     46.04 o 
   1   1  17      108.78      139.80     43.98 o 
   2   1  17      814.40      800.53     74.84 o 
   3   1  17       20.51       70.51     18.89 o 
   4   1  17      318.31      370.28     61.50 o 
   5   1  17       54.86      191.70     28.34 o 
  -6   2  17       38.26       95.19     30.30 o 
  -5   2  17      180.82      207.06     57.95 o 
  -4   2  17       96.18      137.30     34.72 o 
  -3   2  17      470.20      446.15     65.25 o 
  -2   2  17       97.39      169.50     48.00 o 
  -1   2  17      671.08      656.75     55.20 o 
   0   2  17       22.42       96.63     22.18 o 
   1   2  17       76.11      196.15     31.57 o 
   2   2  17       10.04       86.58     22.76 o 
   3   2  17      190.91      259.11     47.25 o 
   4   2  17        2.75       91.20     20.23 o 
  -6   3  17       68.55       93.44     32.50 o 
  -5   3  17       17.40       67.58     28.73 o 
  -4   3  17      319.95      349.24     60.65 o 
  -3   3  17       23.27       48.83     32.55 o 
  -2   3  17      401.94      422.11     67.58 o 
  -1   3  17       20.87       82.37     19.51 o 
   0   3  17       41.36       93.55     21.02 o 
   1   3  17        6.06       85.04     20.63 o 
   2   3  17       37.20      121.08     26.53 o 
   3   3  17        0.37       55.82     58.18 o 
   4   3  17      262.02      297.84     71.92 o 
  -5   4  17      112.49      124.76     41.12 o 
  -4   4  17      260.60      258.10     60.67 o 
  -3   4  17      297.23      201.27     46.00 o 
  -2   4  17       57.03       86.28     22.79 o 
  -1   4  17       69.71      132.11     35.21 o 
   0   4  17        6.36       80.63     30.76 o 
   1   4  17      363.58      439.44     54.87 o 
   2   4  17        3.42       70.36     27.20 o 
   3   4  17      185.16      193.73     30.29 o 
  -3   5  17        0.78       66.44     27.22 o 
  -2   5  17       73.42      126.15     26.07 o 
  -1   5  17       13.02       54.34     22.92 o 
   0   5  17      231.23      255.77     50.03 o 
   1   5  17        8.06       79.54     25.91 o 
  -2   0  18      711.25      647.60    108.73 o 
   0   0  18     1574.62     1244.99     87.26 o 
   2   0  18      810.03      814.01     99.26 o 
  -5   1  18       86.03      170.96     35.63 o 
  -4   1  18       66.48       67.85     45.90 o 
  -3   1  18      349.16      293.52     85.98 o 
  -2   1  18      175.26      188.36     70.77 o 
  -1   1  18      792.69      665.87     66.19 o 
   0   1  18        1.82       73.29     26.10 o 
   1   1  18      465.33      489.41     56.83 o 
   2   1  18       59.24      141.94     29.25 o 
   3   1  18      351.09      459.16     71.36 o 
  -5   2  18       76.09      121.02     34.13 o 
  -4   2  18      281.69      277.46     54.15 o 
  -3   2  18      115.27      125.79     34.03 o 
  -2   2  18      332.43      321.54     53.96 o 
  -1   2  18        2.61       37.04     21.55 o 
   0   2  18       42.05      108.34     28.90 o 
   1   2  18       13.93       99.54     19.59 o 
   2   2  18      146.64      194.76     34.65 o 
   3   2  18       10.48      161.84     50.61 o 
  -4   3  18        8.05       49.44     21.01 o 
  -3   3  18      270.33      248.03     51.01 o 
  -2   3  18       48.30      113.85     36.18 o 
  -1   3  18       49.76      101.86     29.51 o 
   0   3  18        0.00       16.93     18.02 o 
   1   3  18       63.52      184.04     30.20 o 
   2   3  18        1.08       58.59     21.31 o 
  -3   4  18       16.99       93.29     32.31 o 
  -2   4  18      188.91      278.48     40.13 o 
  -1   4  18       39.45      113.85     30.49 o 
   0   4  18      168.99      247.52     51.79 o 
   1   4  18       23.63      103.72     25.36 o 
  -1   0  19     1076.15      988.60    115.87 o 
   1   0  19      677.30      905.95    133.11 o 
  -3   1  19      146.87      198.16     68.55 o 
  -2   1  19      561.55      543.93    108.79 o 
  -1   1  19        1.07       56.32     38.80 o 
   0   1  19      533.60      601.14     53.56 o 
   1   1  19       57.43      154.88     42.44 o 
  -3   2  19      100.11      123.03     63.43 o 
  -2   2  19       20.74       79.97     49.11 o 
  -1   2  19      141.12      191.15     52.14 o 
   0   2  19        0.85       55.01     46.43 o 
   1   2  19       97.91      152.60     28.51 o 
                                                 
